# Supplementary material for: Integration of tumor inflammation, cell proliferation, and traditional biomarkers improves prediction of immunotherapy resistance and response
Source: Biomark Res. 2021 Jul 7;9:56. doi: 10.1186/s40364-021-00308-6 (PMC8265007; doi:10.1186/s40364-021-00308-6)
Supplement: Supplementary file 2 — Additional file 2: Table S1. Discovery cohort histological, PD-L1, TMB and TIGS data. Table S2. Panther analysis of gene pathways in TIGS cluster. Table S3. Pathway analysis of gene pathways in immune and other neoplasm cluster. Table S4. Objective response rates for TIGS groups in retrospective cohort for each disease type. Table S5. Aggregate survival data for retrospective cohort. Table S6. Median survival for combined TIGS and Cell Proliferation groups. Table S7. Pairwise comparison p-values for survival of retrospective cohort when grouped by TIGS and cell proliferation. Table S8. Objective response rates for a subpopulation of PD-L1 – and TMB low (n = 26) of the NSCLC retrospective cohort for three TIGS groups. Table S9. Objective response rates for retrospective cohort subdivided by PD-L1 status, TMB status, cell proliferation classification, and TIGS. Table S10. Sequencing coverage and quality statistics for discovery cohort. Table S11. Sequencing coverage and quality statistics for retrospective cohort. [file 40364_2021_308_MOESM2_ESM.zip]

Archive with 13 entries (13 files):
- FigS1_04052021.pdf
- FigS10_05252021.pdf
- FigS11_05252021.pdf
- FigS2_04052021.pdf
- FigS3_04052021.pdf
- FigS4_04052021.pdf
- FigS5_04052021.pdf
- FigS6_04052021.pdf
- FigS7_04052021.pdf
- FigS8_04052021.pdf
- FigS9_05252021.pdf
- Supplementary_Tables_S1_to_S9.xlsx
- Supplementary_Tables_S10_S11.xlsx
