# Supplementary material for: Integration of tumor inflammation, cell proliferation, and traditional biomarkers improves prediction of immunotherapy resistance and response
Source: Biomark Res. 2021 Jul 7;9:56. doi: 10.1186/s40364-021-00308-6 (PMC8265007; doi:10.1186/s40364-021-00308-6)
Supplement: Supplementary file 2 — Additional file 2: Table S1. Discovery cohort histological, PD-L1, TMB and TIGS data. Table S2. Panther analysis of gene pathways in TIGS cluster. Table S3. Pathway analysis of gene pathways in immune and other neoplasm cluster. Table S4. Objective response rates for TIGS groups in retrospective cohort for each disease type. Table S5. Aggregate survival data for retrospective cohort. Table S6. Median survival for combined TIGS and Cell Proliferation groups. Table S7. Pairwise comparison p-values for survival of retrospective cohort when grouped by TIGS and cell proliferation. Table S8. Objective response rates for a subpopulation of PD-L1 – and TMB low (n = 26) of the NSCLC retrospective cohort for three TIGS groups. Table S9. Objective response rates for retrospective cohort subdivided by PD-L1 status, TMB status, cell proliferation classification, and TIGS. Table S10. Sequencing coverage and quality statistics for discovery cohort. Table S11. Sequencing coverage and quality statistics for retrospective cohort. [file 40364_2021_308_MOESM2_ESM.zip › Supplementary_Tables_S1_to_S9.xlsx]

## Sheet: S1
De_ID	Tumor Type	PMR	Necrosis (%)	Neoplastic Nuclei (%)	PD-L1 IHC (TPS %)	PD-L1 IHC Group	PDL1 IHC Antibody Type	TMB	TMB Group	k means Cluster	TIGS Score	TIGS Group
0001	Lung Cancer	Metastatic	0	10	90	Positive	22C3	6.99585	Non-TMB High	Inflamed	76.8786	Strong
0002	Pancreatic Cancer	Primary	0	10	0	Negative	22C3	1.74345	Non-TMB High	Inflamed	89.5721	Strong
0003	Lung Cancer	Metastatic	0	10	5	Positive	22C3	7.06651	Non-TMB High	Inflamed	78.3601	Strong
0004	Lung Cancer	Metastatic	0	10	25	Positive	22C3	7.83089	Non-TMB High	Inflamed	61.3943	Moderate
0005	Colorectal Cancer	Primary	0	15	0	Negative	22C3	2.61845	Non-TMB High	Borderline	46.5824	Moderate
0006	Unknown Primary Cancer	Metastatic	0	15	0	Negative	22C3	10.5921	TMB High	Borderline	54.305	Moderate
0007	Lung Cancer	Primary	0	15	2	Positive	22C3	3.51874	Non-TMB High	Borderline	60.6901	Moderate
0008	Lung Cancer	Primary	0	20	0	Negative	22C3	4.33881	Non-TMB High	Borderline	55.3205	Moderate
0009	Lung Cancer	Primary	0	20			22C3	2.62607	Non-TMB High	Inflamed	85.7714	Strong
0010	Lung Cancer	Primary	0	20	50	Positive	22C3	3.51997	Non-TMB High	Inflamed	74.9936	Strong
0011	Testicular Cancer	Metastatic	0	20	5	Positive	22C3	5.21526	Non-TMB High	Borderline	41.0453	Weak
0012	Lung Cancer	Primary	0	20	70	Positive	22C3	7.09117	Non-TMB High	Inflamed	80.9839	Strong
0013	Uterine Cancer	Metastatic	0	20	0	Negative	22C3	6.12741	Non-TMB High	Borderline	55.1279	Moderate
0014	Lung Cancer	Metastatic	0	20	10	Positive	22C3	3.48891	Non-TMB High	Inflamed	91.5787	Strong
0015	Lung Cancer	Primary	0	20	0	Negative	22C3	4.3669	Non-TMB High	Inflamed	91.1868	Strong
0016	Lung Cancer	Metastatic	0	20	20	Positive	22C3	1.74081	Non-TMB High	Inflamed	70.6189	Strong
0017	Lung Cancer	Metastatic	0	20	90	Positive	22C3	10.45	TMB High	Inflamed	87.0537	Strong
0018	Esophageal Cancer	Primary	0	20			22C3	0	Non-TMB High	Borderline	55.9963	Moderate
0019	Lung Cancer	Metastatic	0	20	0	Negative	22C3	2.628	Non-TMB High	Inflamed	87.5101	Strong
0020	Colorectal Cancer	Primary	0	20	2	Positive	22C3	14.8672	TMB High	Inflamed	60.2612	Moderate
0021	Lung Cancer	Metastatic	0	20	0	Negative	22C3	3.49802	Non-TMB High	Inflamed	75.5415	Strong
0022	Uterine Cancer	Metastatic	0	20	0	Negative	22C3	1.74674	Non-TMB High	Inflamed	84.5514	Strong
0023	Pancreatic Cancer	Primary	0	20	0	Negative	22C3	3.51249	Non-TMB High	Borderline	55.6201	Moderate
0024	Pancreatic Cancer	Primary	0	20	0	Negative	22C3	9.66031	Non-TMB High	Borderline	47.6814	Moderate
0025	Uterine Cancer	Metastatic	0	20	0	Negative	22C3	7.83944	Non-TMB High	Noninflamed	23.9132	Weak
0026	Cervical Cancer	Metastatic	0	20	0	Negative	22C3	4.37402	Non-TMB High	Borderline	31.1636	Weak
0027	Ovarian Cancer	Primary	0	20	0	Negative	22C3	6.11822	Non-TMB High	Borderline	56.9556	Moderate
0028	Lung Cancer	Metastatic	0	20	80	Positive	22C3	2.62006	Non-TMB High	Borderline	47.737	Moderate
0029	Colorectal Cancer	Metastatic	0	20	0	Negative	22C3	1.75797	Non-TMB High	Inflamed	65.651	Strong
0030	Lung Cancer	Metastatic	0	20	0	Negative	22C3	0	Non-TMB High	Inflamed	85.545	Strong
0031	Lung Cancer	Metastatic	0	20	80	Positive	22C3	0	Non-TMB High	Inflamed	85.2352	Strong
0032	Lung Cancer	Primary	0	20	10	Positive	22C3	5.25678	Non-TMB High	Borderline	53.3818	Moderate
0033	Lung Cancer	Metastatic	5	20	80	Positive	22C3	5.27448	Non-TMB High	Inflamed	78.7337	Strong
0034	Lung Cancer	Primary	0	25	0	Negative	22C3	13.5527	TMB High	Borderline	42.2625	Weak
0035	Lung Cancer	Metastatic	0	25	0	Negative	22C3	12.2427	TMB High	Borderline	42.5759	Weak
0036	Lung Cancer	Metastatic	0	25	10	Positive	22C3	10.515	TMB High	Inflamed	79.8498	Strong
0037	Uterine Cancer	Metastatic	0	25	0	Negative	22C3	2.60648	Non-TMB High	Borderline	52.2483	Moderate
0038	Lung Cancer	Primary	0	25	5	Positive	22C3	3.4776	Non-TMB High	Inflamed	71.668	Strong
0039	Lung Cancer	Primary	0	25	0	Negative	22C3	3.49683	Non-TMB High	Inflamed	78.9356	Strong
0040	Lung Cancer	Metastatic	0	25	50	Positive	22C3	6.94729	Non-TMB High	Inflamed	75.7922	Strong
0041	Lung Cancer	Primary	0	25	50	Positive	22C3	4.35852	Non-TMB High	Inflamed	88.4333	Strong
0042	Colorectal Cancer	Metastatic	0	25	0	Negative	22C3	8.84093	Non-TMB High	Inflamed	63.3345	Strong
0043	Lung Cancer	Primary	0	25	5	Positive	22C3	0	Non-TMB High	Inflamed	78.6035	Strong
0044	Ovarian Cancer	Primary	0	25	0	Negative	22C3	5.2037	Non-TMB High	Borderline	52.7893	Moderate
0045	Pancreatic Cancer	Primary	0	25	0	Negative	22C3	4.35605	Non-TMB High	Inflamed	71.9047	Strong
0046	Pancreatic Cancer	Primary	0	25	0	Negative	22C3	12.2035	TMB High	Inflamed	64.7305	Strong
0047	Lung Cancer	Primary	0	25	0	Negative	22C3	11.3405	TMB High	Inflamed	68.8978	Strong
0048	Lung Cancer	Metastatic	0	25	100	Positive	22C3	7.20829	Non-TMB High	Inflamed	79.1969	Strong
0049	Colorectal Cancer	Metastatic	0	25	0	Negative	22C3	5.27371	Non-TMB High	Inflamed	70.9419	Strong
0050	Lung Cancer	Primary	0	25	5	Positive	22C3	13.0788	TMB High	Inflamed	80.7891	Strong
0051	Pancreatic Cancer	Primary	0	25	1	Positive	22C3	7.03279	Non-TMB High	Borderline	56.4259	Moderate
0052	Squamous Cell Carcinoma of the Skin	Metastatic	0	25	50	Positive	22C3	11.3188	TMB High	Inflamed	87.4138	Strong
0053	Pancreatic Cancer	Metastatic	0	25	0	Negative	22C3	6.96084	Non-TMB High	Inflamed	62.3009	Strong
0054	Lung Cancer	Metastatic	0	25	50	Positive	22C3	4.3633	Non-TMB High	Inflamed	87.4723	Strong
0055	Lung Cancer	Metastatic	0	25	0	Negative	22C3	5.2209	Non-TMB High	Inflamed	78.696	Strong
0056	Lung Cancer	Metastatic	0	25	20	Positive	22C3	9.69174	Non-TMB High	Inflamed	76.8124	Strong
0057	Pancreatic Cancer	Primary	0	25	5	Positive	22C3	5.23955	Non-TMB High	Noninflamed	22.3384	Weak
0058	Lung Cancer	Metastatic	0	25	0	Negative	22C3	6.17398	Non-TMB High	Inflamed	72.9926	Strong
0059	Esophageal Cancer	Metastatic	0	25	0	Negative	22C3	10.3919	TMB High	Noninflamed	28.3186	Weak
0060	Pancreatic Cancer	Recurrent	0	25	5	Positive	22C3	6.08469	Non-TMB High	Borderline	54.7271	Moderate
0061	Lung Cancer	Primary	0	25	50	Positive	22C3	5.21824	Non-TMB High	Borderline	35.6284	Weak
0062	Pancreatic Cancer	Primary	0	25	0	Negative	22C3	3.49766	Non-TMB High	Inflamed	70.7855	Strong
0063	Lung Cancer	Metastatic	0	25	5	Positive	22C3	9.62773	Non-TMB High	Borderline	46.2352	Moderate
0064	Pancreatic Cancer	Primary	0	25	0	Negative	22C3	1.77386	Non-TMB High	Borderline	54.7603	Moderate
0065	Lung Cancer	Metastatic	0	25	90	Positive	22C3	6.21705	Non-TMB High	Inflamed	76.5555	Strong
0066	Lung Cancer	Primary	0	25	5	Positive	22C3	3.50476	Non-TMB High	Borderline	54.0184	Moderate
0067	Colorectal Cancer	Primary	0	25	0	Negative	22C3	8.74845	Non-TMB High	Noninflamed	28.1427	Weak
0068	Lung Cancer	Metastatic	5	25	0	Negative	22C3	8.75508	Non-TMB High	Inflamed	74.5301	Strong
0069	Breast Cancer	Recurrent	0	30	50	Positive	22C3	9.74254	Non-TMB High	Inflamed	59.862	Moderate
0070	Esophageal Cancer	Metastatic	0	30	5	Positive	22C3	3.50735	Non-TMB High	Borderline	52.1427	Moderate
0071	Colorectal Cancer	Primary	0	30	0	Negative	22C3	4.38509	Non-TMB High	Borderline	58.5206	Moderate
0072	Lung Cancer	Primary	0	30	100	Positive	22C3	2.62051	Non-TMB High	Inflamed	88.4257	Strong
0073	Lung Cancer	Metastatic	0	30	0	Negative	22C3	4.35079	Non-TMB High	Inflamed	86.2382	Strong
0074	Lung Cancer	Primary	0	30	0	Negative	22C3	15.8234	TMB High	Inflamed	61.6444	Moderate
0075	Gallbladder Cancer	Metastatic	0	30	0	Negative	22C3	10.4783	TMB High	Inflamed	71.1315	Strong
0076	Pancreatic Cancer	Metastatic	0	30	0	Negative	22C3	8.02465	Non-TMB High	Borderline	55.6891	Moderate
0077	Colorectal Cancer	Metastatic	0	30	0	Negative	22C3	5.24069	Non-TMB High	Inflamed	87.0402	Strong
0078	Lung Cancer	Metastatic	0	30	5	Positive	22C3	17.3848	TMB High	Borderline	35.0692	Weak
0079	Squamous Cell Carcinoma of the Skin	Metastatic	0	30	60	Positive	22C3	2.62232	Non-TMB High	Inflamed	79.2872	Strong
0080	Lung Cancer	Primary	0	30	0	Negative	22C3	9.63273	Non-TMB High	Borderline	42.9878	Weak
0081	Colorectal Cancer	Primary	0	30	2	Positive	22C3	8.73253	Non-TMB High	Noninflamed	29.6586	Weak
0082	Stomach Cancer	Metastatic	0	30	0	Negative	22C3	6.11286	Non-TMB High	Inflamed	87.4454	Strong
0083	Lung Cancer	Primary	0	30	60	Positive	22C3	2.61702	Non-TMB High	Inflamed	79.6049	Strong
0084	Lung Cancer	Metastatic	0	30	0	Negative	22C3	2.63221	Non-TMB High	Inflamed	58.4907	Moderate
0085	Colorectal Cancer	Primary	0	30	0	Negative	22C3	2.6638	Non-TMB High	Inflamed	67.0526	Strong
0086	Colorectal Cancer	Metastatic	0	30	0	Negative	22C3	7.92611	Non-TMB High	Inflamed	76.5757	Strong
0087	Lung Cancer	Metastatic	0	30	0	Negative	22C3	3.48917	Non-TMB High	Inflamed	72.6182	Strong
0088	Lung Cancer	Primary	0	30	40	Positive	22C3	0.883357	Non-TMB High	Inflamed	73.7274	Strong
0089	Pancreatic Cancer	Primary	0	30	0	Negative	22C3	4.35642	Non-TMB High	Inflamed	71.457	Strong
0090	Lung Cancer	Metastatic	0	30	80	Positive	22C3	2.62018	Non-TMB High	Inflamed	70.1387	Strong
0091	Lung Cancer	Metastatic	0	30	50	Positive	22C3	19.522	TMB High	Inflamed	60.2242	Moderate
0092	Stomach Cancer	Metastatic	0	30	5	Positive	22C3	6.18888	Non-TMB High	Inflamed	82.4689	Strong
0093	Pancreatic Cancer	Primary	0	30	0	Negative	22C3	4.37736	Non-TMB High	Borderline	43.6564	Weak
0094	Pancreatic Cancer	Primary	0	30	0	Negative	22C3	4.36478	Non-TMB High	Borderline	55.057	Moderate
0095	Lung Cancer	Metastatic	0	30	100	Positive	22C3	6.12038	Non-TMB High	Inflamed	84.8826	Strong
0096	Lung Cancer	Primary	0	30	0	Negative	22C3	5.26758	Non-TMB High	Borderline	51.4401	Moderate
0097	Lung Cancer	Primary	0	30	50	Positive	22C3	14.8212	TMB High	Inflamed	62.5372	Strong
0098	Colorectal Cancer	Metastatic	0	30	0	Negative	22C3	2.60557	Non-TMB High	Borderline	54.5589	Moderate
0099	Ovarian Cancer	Metastatic	0	30	0	Negative	22C3	5.23131	Non-TMB High	Inflamed	69.9289	Strong
0100	Prostate Cancer	Primary	0	30	0	Negative	22C3	0	Non-TMB High	Borderline	45.7441	Moderate
0101	Colorectal Cancer	Metastatic	0	30	5	Positive	22C3	1.74358	Non-TMB High	Inflamed	70.0906	Strong
0102	Lung Cancer	Primary	0	30	1	Positive	22C3	4.41444	Non-TMB High	Inflamed	80.4914	Strong
0103	Pancreatic Cancer	Metastatic	0	30	0	Negative	22C3	6.12271	Non-TMB High	Inflamed	62.456	Strong
0104	Colorectal Cancer	Metastatic	0	30	0	Negative	22C3	5.25874	Non-TMB High	Inflamed	83.9157	Strong
0105	Lung Cancer	Primary	0	30	0	Negative	22C3	3.48695	Non-TMB High	Inflamed	82.0521	Strong
0106	Cervical Cancer	Primary	0	30	0	Negative	22C3	10.5018	TMB High	Inflamed	75.4606	Strong
0107	Small Intestine Cancer	Metastatic	0	30	0	Negative	22C3	6.94833	Non-TMB High	Borderline	51.2279	Moderate
0108	Lung Cancer	Metastatic	0	30	2	Positive	22C3	6.10838	Non-TMB High	Noninflamed	24.4429	Weak
0109	Ovarian Cancer	Metastatic	0	30	0	Negative	22C3	2.626	Non-TMB High	Inflamed	82.0842	Strong
0110	Pancreatic Cancer	Primary	0	30	1	Positive	22C3	2.6228	Non-TMB High	Inflamed	65.1859	Strong
0111	Lung Cancer	Primary	0	30	2	Positive	22C3	1.77337	Non-TMB High	Inflamed	74.9414	Strong
0112	Lung Cancer	Metastatic	0	30	70	Positive	22C3	0	Non-TMB High	Borderline	51.0194	Moderate
0113	Colorectal Cancer	Primary	0	30	0	Negative	22C3	8.81921	Non-TMB High	Inflamed	60.6658	Moderate
0114	Colorectal Cancer	Metastatic	0	30	0	Negative	22C3	9.6758	Non-TMB High	Inflamed	60.2852	Moderate
0115	Lung Cancer	Metastatic	0	30	90	Positive	22C3	11.3617	TMB High	Inflamed	62.0882	Strong
0116	Lung Cancer	Primary	0	30	0	Negative	22C3	8.84539	Non-TMB High	Borderline	42.9209	Weak
0117	Pancreatic Cancer	Primary	0	30	0	Negative	22C3	4.391	Non-TMB High	Inflamed	69.5232	Strong
0118	Lung Cancer	Primary	0	30	100	Positive	22C3	6.13877	Non-TMB High	Inflamed	59.3332	Moderate
0119	Gallbladder Cancer	Metastatic	0	30	0	Negative	22C3	4.35161	Non-TMB High	Borderline	43.7179	Weak
0120	Lung Cancer	Metastatic	0	30	50	Positive	22C3	8.83763	Non-TMB High	Inflamed	65.0713	Strong
0121	Lung Cancer	Metastatic	0	30	5	Positive	22C3	6.17491	Non-TMB High	Borderline	55.7335	Moderate
0122	Colorectal Cancer	Metastatic	0	30	0	Negative	22C3	1.7496	Non-TMB High	Inflamed	75.3357	Strong
0123	Gallbladder Cancer	Primary	0	30	0	Negative	22C3	8.7744	Non-TMB High	Borderline	44.8944	Moderate
0124	Lung Cancer	Primary	0	30	2	Positive	22C3	7.06427	Non-TMB High	Borderline	40.6825	Weak
0125	Lung Cancer	Primary	0	30	0	Negative	22C3	13.391	TMB High	Noninflamed	27.0213	Weak
0126	Pancreatic Cancer	Primary	0	30	0	Negative	22C3	2.6868	Non-TMB High	Inflamed	59.3924	Moderate
0127	Lung Cancer	Primary	0	30	5	Positive	22C3	8.72473	Non-TMB High	Inflamed	77.1904	Strong
0128	Lung Cancer	Primary	0	30	0	Negative	22C3	16.7042	TMB High	Inflamed	78.6304	Strong
0129	Lung Cancer	Primary	0	30	50	Positive	22C3	8.79594	Non-TMB High	Borderline	56.1761	Moderate
0130	Lung Cancer	Primary	0	30	0	Negative	22C3	8.69434	Non-TMB High	Noninflamed	35.3648	Weak
0131	Lung Cancer	Metastatic	0	30	0	Negative	22C3	19.267	TMB High	Borderline	36.3793	Weak
0132	Lung Cancer	Primary	0	30	0	Negative	22C3	9.78371	Non-TMB High	Noninflamed	12.9339	Weak
0133	Lung Cancer	Primary	0	30	0	Negative	22C3	3.52104	Non-TMB High	Borderline	34.6817	Weak
0134	Lung Cancer	Metastatic	0	30	90	Positive	22C3	2.61009	Non-TMB High	Inflamed	62.8082	Strong
0135	Lung Cancer	Primary	0	30	5	Positive	22C3	15.1069	TMB High	Inflamed	68.0725	Strong
0136	Lung Cancer	Metastatic	0	30	5	Positive	22C3	5.28859	Non-TMB High	Inflamed	65.3616	Strong
0137	Lung Cancer	Metastatic	0	30	80	Positive	22C3	3.54699	Non-TMB High	Inflamed	73.044	Strong
0138	Lung Cancer	Metastatic	0	30	0	Negative	22C3	2.29511	Non-TMB High	Inflamed	64.4119	Strong
0139	Lung Cancer	Metastatic	0	30	70	Positive	22C3	4.37982	Non-TMB High	Inflamed	73.3136	Strong
0140	Uterine Cancer	Metastatic	0	30	5	Positive	22C3	7.86172	Non-TMB High	Noninflamed	23.2863	Weak
0141	Lung Cancer	Primary	0	30	0	Negative	22C3	13.9139	TMB High	Noninflamed	14.579	Weak
0142	Colorectal Cancer	Primary	0	30	10	Positive	22C3	10.1607	TMB High	Borderline	49.0853	Moderate
0143	Colorectal Cancer	Primary	0	30	0	Negative	22C3	5.25907	Non-TMB High	Borderline	49.6399	Moderate
0144	Lung Cancer	Primary	0	30	90	Positive	22C3	5.25789	Non-TMB High	Inflamed	58.4023	Moderate
0145	Head and Neck Cancer	Metastatic	5	30	50	Positive	22C3	5.24016	Non-TMB High	Borderline	36.9973	Weak
0146	Colorectal Cancer	Primary	5	30	0	Negative	22C3	13.0862	TMB High	Noninflamed	39.7011	Weak
0147	Colorectal Cancer	Metastatic	20	30	2	Positive	22C3	8.79357	Non-TMB High	Noninflamed	27.6737	Weak
0148	Pancreatic Cancer	Primary	50	30	1	Positive	22C3	4.35697	Non-TMB High	Borderline	58.2666	Moderate
0149	Ovarian Cancer	Metastatic	0	35	0	Negative	22C3	2.61872	Non-TMB High	Inflamed	83.2143	Strong
0150	Ovarian Cancer	Metastatic	0	35	0	Negative	22C3	5.22455	Non-TMB High	Inflamed	70.2359	Strong
0151	Squamous Cell Carcinoma of the Skin	Primary	0	35	5	Positive	22C3	2.63525	Non-TMB High	Inflamed	66.2566	Strong
0152	Lung Cancer	Metastatic	0	35	100	Positive	22C3	30.5262	TMB High	Inflamed	77.7682	Strong
0153	Pancreatic Cancer	Primary	0	35	0	Negative	22C3	2.63433	Non-TMB High	Inflamed	72.8623	Strong
0154	Lung Cancer	Metastatic	0	35	90	Positive	22C3	4.3711	Non-TMB High	Inflamed	84.3843	Strong
0155	Lung Cancer	Metastatic	0	35	0	Negative	22C3	9.6564	Non-TMB High	Noninflamed	36.631	Weak
0156	Lung Cancer	Metastatic	0	35	0	Negative	22C3	11.3615	TMB High	Noninflamed	29.764	Weak
0157	Lung Cancer	Metastatic	0	35	0	Negative	22C3	7.87121	Non-TMB High	Borderline	60.5639	Moderate
0158	Colorectal Cancer	Metastatic	0	35	1	Positive	22C3	1.74928	Non-TMB High	Inflamed	69.205	Strong
0159	Pancreatic Cancer	Metastatic	0	35	0	Negative	22C3	3.52824	Non-TMB High	Inflamed	68.2041	Strong
0160	Lung Cancer	Metastatic	0	35	0	Negative	22C3	7.03557	Non-TMB High	Borderline	47.5742	Moderate
0161	Lung Cancer	Metastatic	0	35	0	Negative	22C3	11.3786	TMB High	Borderline	50.1151	Moderate
0162	Pancreatic Cancer	Metastatic	0	35	0	Negative	22C3	5.20763	Non-TMB High	Borderline	40.6945	Weak
0163	Lung Cancer	Metastatic	0	35	0	Negative	22C3	14.0335	TMB High	Borderline	37.106	Weak
0164	Colorectal Cancer	Primary	0	35	0	Negative	22C3	4.3493	Non-TMB High	Noninflamed	35.6295	Weak
0165	Lung Cancer	Metastatic	0	35	0	Negative	22C3	10.5187	TMB High	Noninflamed	27.809	Weak
0166	Lung Cancer	Metastatic	0	35	0	Negative	22C3	11.4641	TMB High	Noninflamed	48.1765	Moderate
0167	Gallbladder Cancer	Metastatic	0	35	1	Positive	22C3	7.88384	Non-TMB High	Noninflamed	22.0229	Weak
0168	Lung Cancer	Metastatic	0	35	0	Negative	22C3	2.65767	Non-TMB High	Inflamed	71.6504	Strong
0169	Lung Cancer	Metastatic	0	35	0	Negative	22C3	1.76432	Non-TMB High	Noninflamed	47.9606	Moderate
0170	Colorectal Cancer	Metastatic	30	35	0	Negative	22C3	8.73038	Non-TMB High	Inflamed	63.7351	Strong
0171	Lung Cancer	Metastatic	0	40	0	Negative	22C3	8.69137	Non-TMB High	Inflamed	83.6146	Strong
0172	Retroperitoneum and Peritoneum Cancer	Primary	0	40	0	Negative	22C3	3.48295	Non-TMB High	Inflamed	91.9202	Strong
0173	Stomach Cancer	Primary	0	40	5	Positive	22C3	9.62809	Non-TMB High	Borderline	49.5508	Moderate
0174	Colorectal Cancer	Metastatic	0	40	0	Negative	22C3	7.86213	Non-TMB High	Inflamed	61.224	Moderate
0175	Lung Cancer	Metastatic	0	40	80	Positive	22C3	2.60692	Non-TMB High	Inflamed	90.2169	Strong
0176	Stomach Cancer	Metastatic	0	40			22C3	7.81096	Non-TMB High	Inflamed	60.7751	Moderate
0177	Prostate Cancer	Metastatic	0	40	0	Negative	22C3	3.49227	Non-TMB High	Borderline	56.3262	Moderate
0178	Lung Cancer	Primary	0	40	50	Positive	22C3	7.86247	Non-TMB High	Inflamed	63.0516	Strong
0179	Lung Cancer	Primary	0	40	0	Negative	22C3	9.5548	Non-TMB High	Inflamed	84.7037	Strong
0180	Lung Cancer	Primary	0	40	50	Positive	22C3	2.67148	Non-TMB High	Inflamed	67.6704	Strong
0181	Stomach Cancer	Primary	0	40			22C3	8.69229	Non-TMB High	Borderline	51.8891	Moderate
0182	Lung Cancer	Primary	0	40	50	Positive	22C3	5.21767	Non-TMB High	Borderline	43.7442	Moderate
0183	Thyroid Cancer	Metastatic	0	40	80	Positive	22C3	3.47836	Non-TMB High	Inflamed	62.6713	Strong
0184	Male Genital Cancer	Metastatic	0	40	60	Positive	22C3	8.72463	Non-TMB High	Inflamed	65.5991	Strong
0185	Lung Cancer	Primary	0	40	0	Negative	22C3	13.0431	TMB High	Noninflamed	33.6998	Weak
0186	Lung Cancer	Primary	0	40	1	Positive	22C3	19.2351	TMB High	Inflamed	73.0257	Strong
0187	Liver and Bile Duct Cancer	Metastatic	0	40	0	Negative	22C3	2.62303	Non-TMB High	Inflamed	60.7516	Moderate
0188	Lung Cancer	Primary	0	40	0	Negative	22C3	3.48782	Non-TMB High	Inflamed	90.9102	Strong
0189	Lung Cancer	Primary	0	40	10	Positive	22C3	0	Non-TMB High	Borderline	49.0594	Moderate
0190	Lung Cancer	Primary	0	40	0	Negative	22C3	8.75963	Non-TMB High	Inflamed	77.5558	Strong
0191	Lung Cancer	Primary	0	40	70	Positive	22C3	7.33071	Non-TMB High	Inflamed	69.8438	Strong
0192	Lung Cancer	Primary	0	40	50	Positive	22C3	14.1645	TMB High	Inflamed	78.4374	Strong
0193	Lung Cancer	Primary	0	40	70	Positive	22C3	1.76041	Non-TMB High	Inflamed	69.5563	Strong
0194	Esophageal Cancer	Primary	0	40	0	Negative	22C3	2.65534	Non-TMB High	Noninflamed	23.7886	Weak
0195	Lung Cancer	Primary	0	40	2	Positive	22C3	4.45778	Non-TMB High	Inflamed	73.2203	Strong
0196	Lung Cancer	Primary	0	40	1	Positive	22C3	5.24738	Non-TMB High	Inflamed	60.5546	Moderate
0197	Lung Cancer	Primary	0	40	90	Positive	22C3	10.4925	TMB High	Inflamed	63.5701	Strong
0198	Lung Cancer	Primary	0	40	2	Positive	22C3	5.23176	Non-TMB High	Borderline	42.9515	Weak
0199	Breast Cancer	Primary	0	40	0	Negative	22C3	9.59692	Non-TMB High	Borderline	55.4645	Moderate
0200	Colorectal Cancer	Metastatic	0	40	0	Negative	22C3	5.21785	Non-TMB High	Inflamed	73.8879	Strong
0201	Lung Cancer	Metastatic	0	40	100	Positive	22C3	10.576	TMB High	Borderline	48.3845	Moderate
0202	Breast Cancer	Metastatic	0	40	0	Negative	22C3	4.42775	Non-TMB High	Inflamed	60.2145	Moderate
0203	Squamous Cell Carcinoma of the Skin	Metastatic	0	40	100	Positive	22C3	2.64222	Non-TMB High	Inflamed	66.5394	Strong
0204	Lung Cancer	Metastatic	0	40	80	Positive	22C3	13.98	TMB High	Inflamed	65.6089	Strong
0205	Liver and Bile Duct Cancer	Metastatic	0	40	0	Negative	22C3	4.41757	Non-TMB High	Borderline	45.6724	Moderate
0206	Lung Cancer	Primary	0	40	0	Negative	22C3	13.1145	TMB High	Borderline	36.0097	Weak
0207	Squamous Cell Carcinoma of the Skin	Recurrent	0	40	5	Positive	22C3	8.72809	Non-TMB High	Inflamed	57.0086	Moderate
0208	Breast Cancer	Metastatic	0	40	0	Negative	22C3	3.49184	Non-TMB High	Inflamed	89.3677	Strong
0209	Pancreatic Cancer	Primary	0	40	0	Negative	22C3	7.00701	Non-TMB High	Borderline	59.7376	Moderate
0210	Lung Cancer	Primary	0	40	50	Positive	22C3	1.75595	Non-TMB High	Inflamed	76.5714	Strong
0211	Liver and Bile Duct Cancer	Primary	0	40	0	Negative	22C3	13.0779	TMB High	Noninflamed	23.4949	Weak
0212	Lung Cancer	Metastatic	0	40	5	Positive	22C3	23.6178	TMB High	Inflamed	74.6601	Strong
0213	Lung Cancer	Primary	0	40	15	Positive	22C3	2.70721	Non-TMB High	Borderline	51.8729	Moderate
0214	Colorectal Cancer	Metastatic	0	40	15	Positive	22C3	11.4263	TMB High	Inflamed	59.6256	Moderate
0215	Lung Cancer	Metastatic	0	40	0	Negative	22C3	7.04108	Non-TMB High	Inflamed	84.9693	Strong
0216	Colorectal Cancer	Primary	0	40	1	Positive	22C3	8.76775	Non-TMB High	Noninflamed	22.377	Weak
0217	Ovarian Cancer	Primary	0	40	0	Negative	22C3	2.65581	Non-TMB High	Inflamed	72.2542	Strong
0218	Lung Cancer	Metastatic	0	40	5	Positive	22C3	2.60983	Non-TMB High	Inflamed	73.505	Strong
0219	Thymic Cancer	Metastatic	0	40	80	Positive	22C3	4.39031	Non-TMB High	Borderline	51.8159	Moderate
0220	Lung Cancer	Primary	0	40	0	Negative	22C3	0	Non-TMB High	Inflamed	78.3814	Strong
0221	Lung Cancer	Primary	0	40	0	Negative	22C3	3.49509	Non-TMB High	Borderline	60.3088	Moderate
0222	Small Intestine Cancer	Metastatic	0	40	0	Negative	22C3	1.73959	Non-TMB High	Borderline	39.1008	Weak
0223	Breast Cancer	Primary	0	40	0	Negative	22C3	4.38887	Non-TMB High	Inflamed	62.0733	Strong
0224	Colorectal Cancer	Primary	0	40	1	Positive	22C3	6.11684	Non-TMB High	Noninflamed	20.0336	Weak
0225	Uterine Cancer	Primary	0	40	0	Negative	22C3	5.23194	Non-TMB High	Inflamed	76.2244	Strong
0226	Lung Cancer	Metastatic	0	40	5	Positive	22C3	11.7276	TMB High	Borderline	40.9616	Weak
0227	Esophageal Cancer	Primary	0	40			22C3	4.38874	Non-TMB High	Noninflamed	29.5073	Weak
0228	Unknown Primary Cancer	Metastatic	0	40	5	Positive	22C3	6.15341	Non-TMB High	Noninflamed	14.0182	Weak
0229	Colorectal Cancer	Metastatic	0	40	0	Negative	22C3	3.48327	Non-TMB High	Borderline	28.4757	Weak
0230	Esophageal Cancer	Primary	0	40			22C3	4.35996	Non-TMB High	Noninflamed	22.547	Weak
0231	Colorectal Cancer	Primary	0	40	0	Negative	22C3	1.77229	Non-TMB High	Noninflamed	26.1473	Weak
0232	Lung Cancer	Metastatic	0	40	5	Positive	22C3	14.8313	TMB High	Inflamed	58.9415	Moderate
0233	Esophageal Cancer	Primary	5	40			22C3	8.76814	Non-TMB High	Inflamed	60.9049	Moderate
0234	Colorectal Cancer	Primary	5	40	0	Negative	22C3	12.1773	TMB High	Noninflamed	33.8173	Weak
0235	Colorectal Cancer	Metastatic	20	40	10	Positive	22C3	5.22865	Non-TMB High	Inflamed	69.2449	Strong
0236	Lung Cancer	Primary	20	40	0	Negative	22C3	1.75597	Non-TMB High	Inflamed	78.1721	Strong
0237	Lung Cancer	Primary	40	40	100	Positive	22C3	10.5144	TMB High	Borderline	33.9774	Weak
0238	Pancreatic Cancer	Metastatic	50	40	0	Negative	22C3	5.25942	Non-TMB High	Noninflamed	27.6411	Weak
0239	Stomach Cancer	Primary	0	45	0	Negative	22C3	13.0684	TMB High	Borderline	41.1235	Weak
0240	Lung Cancer	Metastatic	0	50	5	Positive	22C3	7.00651	Non-TMB High	Inflamed	63.8515	Strong
0241	Lung Cancer	Metastatic	0	50	5	Positive	22C3	14.7858	TMB High	Inflamed	75.3082	Strong
0242	Lung Cancer	Primary	0	50	50	Positive	22C3	1.73864	Non-TMB High	Inflamed	67.1863	Strong
0243	Lung Cancer	Primary	0	50	0	Negative	22C3	0	Non-TMB High	Inflamed	70.7134	Strong
0244	Lung Cancer	Primary	0	50	10	Positive	22C3	17.447	TMB High	Inflamed	83.0871	Strong
0245	Bladder Cancer	Primary	0	50	6	Positive	SP142	1.73992	Non-TMB High	Inflamed	70.4503	Strong
0246	Esophageal Cancer	Primary	0	50	2	Positive	22C3	4.39314	Non-TMB High	Borderline	42.598	Weak
0247	Lung Cancer	Metastatic	0	50	1	Positive	22C3	39.1944	TMB High	Inflamed	70.2757	Strong
0248	Melanoma	Recurrent	0	50	0	Negative	28-8	17.6285	TMB High	Borderline	56.8888	Moderate
0249	Lung Cancer	Primary	0	50	60	Positive	22C3	15.6635	TMB High	Inflamed	75.6211	Strong
0250	Lung Cancer	Primary	0	50	50	Positive	22C3	3.49321	Non-TMB High	Inflamed	90.6226	Strong
0251	Lung Cancer	Metastatic	0	50	60	Positive	22C3	4.41388	Non-TMB High	Inflamed	70.475	Strong
0252	Head and Neck Cancer	Metastatic	0	50	0	Negative	22C3	5.23638	Non-TMB High	Inflamed	86.8965	Strong
0253	Lung Cancer	Metastatic	0	50	0	Negative	22C3	15.6759	TMB High	Noninflamed	40.8976	Weak
0254	Ovarian Cancer	Metastatic	0	50	0	Negative	22C3	4.39625	Non-TMB High	Inflamed	70.2181	Strong
0255	Lung Cancer	Primary	0	50	50	Positive	22C3	7.00101	Non-TMB High	Borderline	57.0105	Moderate
0256	Lung Cancer	Primary	0	50	15	Positive	22C3	11.3042	TMB High	Borderline	43.6113	Weak
0257	Bladder Cancer	Primary	0	50	0	Negative	SP142	6.99292	Non-TMB High	Inflamed	81.3328	Strong
0258	Lung Cancer	Primary	0	50	5	Positive	22C3	13.9944	TMB High	Noninflamed	35.4032	Weak
0259	Lung Cancer	Metastatic	0	50	0	Negative	22C3	7.95989	Non-TMB High	Borderline	50.8003	Moderate
0260	Lung Cancer	Metastatic	0	50	60	Positive	22C3	15.7107	TMB High	Borderline	58.5119	Moderate
0261	Lung Cancer	Primary	0	50	5	Positive	22C3	4.35882	Non-TMB High	Inflamed	73.5863	Strong
0262	Ovarian Cancer	Metastatic	0	50	20	Positive	22C3	2.63112	Non-TMB High	Inflamed	88.82	Strong
0263	Colorectal Cancer	Metastatic	0	50	0	Negative	22C3	3.48359	Non-TMB High	Borderline	44.6897	Moderate
0264	Lung Cancer	Primary	0	50	2	Positive	22C3	23.5673	TMB High	Inflamed	80.8137	Strong
0265	Lung Cancer	Primary	0	50	60	Positive	22C3	9.6907	Non-TMB High	Noninflamed	33.4302	Weak
0266	Lung Cancer	Metastatic	0	50	0	Negative	22C3	5.32048	Non-TMB High	Noninflamed	35.6003	Weak
0267	Lung Cancer	Primary	0	50	70	Positive	22C3	18.3052	TMB High	Inflamed	73.7139	Strong
0268	Lung Cancer	Primary	0	50	20	Positive	22C3	15.7102	TMB High	Inflamed	76.177	Strong
0269	Head and Neck Cancer	Primary	0	50	10	Positive	28-8	13.9256	TMB High	Inflamed	76.4356	Strong
0270	Lung Cancer	Primary	0	50	0	Negative	22C3	17.3937	TMB High	Noninflamed	33.6927	Weak
0271	Unknown Primary Cancer	Metastatic	0	50	0	Negative	22C3	4.34998	Non-TMB High	Inflamed	61.1181	Moderate
0272	Lung Cancer	Primary	0	50	50	Positive	22C3	7.01161	Non-TMB High	Inflamed	78.0243	Strong
0273	Lung Cancer	Primary	0	50	60	Positive	22C3	6.99837	Non-TMB High	Inflamed	86.9407	Strong
0274	Lung Cancer	Primary	0	50	10	Positive	22C3	7.06705	Non-TMB High	Inflamed	71.402	Strong
0275	Lung Cancer	Primary	0	50	5	Positive	22C3	10.4317	TMB High	Inflamed	73.7713	Strong
0276	Lung Cancer	Primary	0	50	0	Negative	22C3	5.23643	Non-TMB High	Borderline	41.3458	Weak
0277	Lung Cancer	Metastatic	0	50	1	Positive	22C3	13.9688	TMB High	Inflamed	68.5991	Strong
0278	Lung Cancer	Primary	0	50	50	Positive	22C3	19.2556	TMB High	Noninflamed	32.5289	Weak
0279	Lung Cancer	Metastatic	0	50	90	Positive	22C3	13.9308	TMB High	Inflamed	87.6799	Strong
0280	Lung Cancer	Primary	0	50	0	Negative	22C3	4.34795	Non-TMB High	Inflamed	75.5197	Strong
0281	Lung Cancer	Primary	0	50	2	Positive	22C3	10.6342	TMB High	Inflamed	66.4494	Strong
0282	Ovarian Cancer	Metastatic	0	50	0	Negative	22C3	2.62608	Non-TMB High	Inflamed	86.3179	Strong
0283	Lung Cancer	Metastatic	0	50	0	Negative	22C3	10.4962	TMB High	Borderline	59.0781	Moderate
0284	Colorectal Cancer	Metastatic	0	50	0	Negative	22C3	5.21673	Non-TMB High	Inflamed	61.6189	Moderate
0285	Lung Cancer	Primary	0	50	30	Positive	22C3	2.62513	Non-TMB High	Inflamed	60.3498	Moderate
0286	Lung Cancer	Primary	0	50	0	Negative	22C3	16.6473	TMB High	Borderline	49.7048	Moderate
0287	Lung Cancer	Primary	0	50	0	Negative	22C3	6.12787	Non-TMB High	Inflamed	57.5798	Moderate
0288	Neuroendocrine Tumors	Metastatic	0	50	1	Positive	22C3	6.12782	Non-TMB High	Inflamed	74.6781	Strong
0289	Lung Cancer	Primary	0	50	100	Positive	22C3	0	Non-TMB High	Inflamed	74.2407	Strong
0290	Pancreatic Cancer	Metastatic	0	50	70	Positive	22C3	3.50385	Non-TMB High	Inflamed	80.9706	Strong
0291	Breast Cancer	Metastatic	0	50	5	Positive	22C3	0.870698	Non-TMB High	Inflamed	83.7465	Strong
0292	Lung Cancer	Metastatic	0	50	70	Positive	22C3	0.897759	Non-TMB High	Inflamed	83.3017	Strong
0293	Colorectal Cancer	Primary	0	50	0	Negative	22C3	6.1228	Non-TMB High	Noninflamed	31.6353	Weak
0294	Lung Cancer	Primary	0	50	90	Positive	22C3	12.2138	TMB High	Inflamed	65.8507	Strong
0295	Colorectal Cancer	Metastatic	0	50	0	Negative	22C3	11.3855	TMB High	Inflamed	61.5195	Moderate
0296	Lung Cancer	Primary	0	50	70	Positive	22C3	14.2508	TMB High	Inflamed	67.1624	Strong
0297	Lung Cancer	Primary	0	50	100	Positive	22C3	6.09548	Non-TMB High	Inflamed	73.7331	Strong
0298	Lung Cancer	Primary	0	50	0	Negative	22C3	10.4647	TMB High	Inflamed	70.8813	Strong
0299	Breast Cancer	Metastatic	0	50	0	Negative	22C3	6.11113	Non-TMB High	Inflamed	66.1834	Strong
0300	Lung Cancer	Metastatic	0	50	90	Positive	22C3	5.23244	Non-TMB High	Inflamed	87.4727	Strong
0301	Lung Cancer	Primary	0	50	100	Positive	22C3	3.49483	Non-TMB High	Inflamed	94.2848	Strong
0302	Lung Cancer	Primary	0	50	0	Negative	22C3	21.7578	TMB High	Borderline	53.2959	Moderate
0303	Lung Cancer	Primary	0	50	0	Negative	22C3	6.16053	Non-TMB High	Inflamed	63.6226	Strong
0304	Lung Cancer	Primary	0	50	90	Positive	22C3	6.09469	Non-TMB High	Inflamed	73.8297	Strong
0305	Pancreatic Cancer	Metastatic	0	50	5	Positive	22C3	9.08819	Non-TMB High	Inflamed	73.112	Strong
0306	Lung Cancer	Primary	0	50	2	Positive	22C3	6.99174	Non-TMB High	Inflamed	67.9967	Strong
0307	Neuroendocrine Tumors	Metastatic	0	50	0	Negative	22C3	6.90191	Non-TMB High	Inflamed	80.4196	Strong
0308	Ovarian Cancer	Metastatic	0	50	0	Negative	22C3	3.49595	Non-TMB High	Borderline	59.5551	Moderate
0309	Lung Cancer	Primary	0	50	70	Positive	22C3	15.7088	TMB High	Inflamed	76.2941	Strong
0310	Colorectal Cancer	Primary	0	50	5	Positive	22C3	4.44379	Non-TMB High	Borderline	46.2491	Moderate
0311	Colorectal Cancer	Primary	0	50	10	Positive	22C3	6.10669	Non-TMB High	Borderline	31.0259	Weak
0312	Esophageal Cancer	Metastatic	0	50			22C3	6.08033	Non-TMB High	Borderline	39.3788	Weak
0313	Ovarian Cancer	Metastatic	0	50	0	Negative	22C3	6.96465	Non-TMB High	Noninflamed	20.5285	Weak
0314	Lung Cancer	Primary	0	50	0	Negative	22C3	12.2309	TMB High	Noninflamed	32.9457	Weak
0315	Pancreatic Cancer	Primary	0	50	0	Negative	22C3	3.51291	Non-TMB High	Inflamed	74.6709	Strong
0316	Pancreatic Cancer	Primary	0	50	20	Positive	22C3	5.23974	Non-TMB High	Inflamed	67.7422	Strong
0317	Lung Cancer	Metastatic	0	50	5	Positive	22C3	3.48895	Non-TMB High	Noninflamed	38.6323	Weak
0318	Lung Cancer	Primary	0	50	0	Negative	22C3	7.8309	Non-TMB High	Borderline	39.2389	Weak
0319	Breast Cancer	Metastatic	0	50	0	Negative	22C3	0.873023	Non-TMB High	Inflamed	85.2871	Strong
0320	Lung Cancer	Metastatic	0	50	50	Positive	22C3	11.3513	TMB High	Borderline	37.1698	Weak
0321	Lung Cancer	Primary	0	50	0	Negative	22C3	20.0746	TMB High	Borderline	57.4531	Moderate
0322	Lung Cancer	Primary	0	50	20	Positive	22C3	10.9155	TMB High	Inflamed	79.3189	Strong
0323	Lung Cancer	Metastatic	0	50	90	Positive	22C3	0.869742	Non-TMB High	Inflamed	87.7579	Strong
0324	Lung Cancer	Primary	0	50	0	Negative	22C3	4.3985	Non-TMB High	Inflamed	67.4014	Strong
0325	Pancreatic Cancer	Metastatic	0	50	0	Negative	22C3	0.879408	Non-TMB High	Borderline	39.6883	Weak
0326	Lung Cancer	Metastatic	0	50	60	Positive	22C3	6.08522	Non-TMB High	Borderline	47.9739	Moderate
0327	Stomach Cancer	Primary	0	50	5	Positive	22C3	14.0751	TMB High	Noninflamed	28.2827	Weak
0328	Mesothelioma	Primary	0	50	20	Positive	22C3	6.97142	Non-TMB High	Borderline	48.4498	Moderate
0329	Lung Cancer	Primary	0	50	0	Negative	22C3	6.11618	Non-TMB High	Inflamed	70.109	Strong
0330	Lung Cancer	Primary	0	50	5	Positive	22C3	20.0352	TMB High	Borderline	38.8734	Weak
0331	Lung Cancer	Primary	0	50	0	Negative	22C3	5.25193	Non-TMB High	Inflamed	69.063	Strong
0332	Lung Cancer	Primary	0	50	80	Positive	22C3	2.21876	Non-TMB High	Inflamed	85.9762	Strong
0333	Lung Cancer	Primary	0	50	100	Positive	22C3	8.15419	Non-TMB High	Inflamed	79.3829	Strong
0334	Lung Cancer	Primary	0	50	0	Negative	22C3	14.8955	TMB High	Noninflamed	35.9482	Weak
0335	Colorectal Cancer	Primary	0	50	0	Negative	22C3	3.48308	Non-TMB High	Inflamed	65.6427	Strong
0336	Colorectal Cancer	Metastatic	0	50	0	Negative	22C3	13.1065	TMB High	Borderline	50.3454	Moderate
0337	Lung Cancer	Primary	0	50	0	Negative	22C3	13.9172	TMB High	Noninflamed	25.3501	Weak
0338	Lung Cancer	Primary	0	50	50	Positive	22C3	0	Non-TMB High	Inflamed	64.2669	Strong
0339	Lung Cancer	Primary	0	50	90	Positive	22C3	16.6231	TMB High	Inflamed	63.0189	Strong
0340	Lung Cancer	Primary	0	50	100	Positive	22C3	8.73333	Non-TMB High	Inflamed	77.8462	Strong
0341	Lung Cancer	Metastatic	0	50	0	Negative	22C3	6.1166	Non-TMB High	Borderline	47.3803	Moderate
0342	Lung Cancer	Metastatic	0	50	0	Negative	22C3	16.7586	TMB High	Borderline	49.8336	Moderate
0343	Lung Cancer	Primary	0	50	90	Positive	22C3	7.68992	Non-TMB High	Inflamed	84.4259	Strong
0344	Lung Cancer	Metastatic	0	50	100	Positive	22C3	7.9477	Non-TMB High	Borderline	40.684	Weak
0345	Lung Cancer	Primary	0	50	60	Positive	22C3	5.64482	Non-TMB High	Inflamed	77.4966	Strong
0346	Prostate Cancer	Metastatic	0	50	0	Negative	22C3	3.50096	Non-TMB High	Noninflamed	26.9751	Weak
0347	Lung Cancer	Metastatic	0	50	90	Positive	22C3	29.7114	TMB High	Inflamed	64.8989	Strong
0348	Lung Cancer	Metastatic	0	50	50	Positive	22C3	7.83482	Non-TMB High	Borderline	33.4027	Weak
0349	Lung Cancer	Metastatic	0	50	50	Positive	22C3	13.0867	TMB High	Borderline	52.4148	Moderate
0350	Lung Cancer	Primary	0	50	0	Negative	22C3	4.39601	Non-TMB High	Inflamed	58.6828	Moderate
0351	Lung Cancer	Primary	0	50	2	Positive	22C3	22.7233	TMB High	Borderline	41.7524	Weak
0352	Breast Cancer	Metastatic	0	50	0	Negative	22C3	3.49961	Non-TMB High	Borderline	56.4378	Moderate
0353	Colorectal Cancer	Primary	0	50	0	Negative	22C3	9.58004	Non-TMB High	Borderline	42.6402	Weak
0354	Squamous Cell Carcinoma of the Skin	Metastatic	0	50	2	Positive	28-8	7.85692	Non-TMB High	Inflamed	63.0961	Strong
0355	Lung Cancer	Metastatic	0	50	70	Positive	22C3	20.9861	TMB High	Inflamed	70.3571	Strong
0356	Uterine Cancer	Primary	0	50	0	Negative	22C3	4.36521	Non-TMB High	Borderline	41.7594	Weak
0357	Stomach Cancer	Metastatic	0	50	2	Positive	22C3	2.6209	Non-TMB High	Borderline	51.4049	Moderate
0358	Lung Cancer	Primary	0	50	0	Negative	22C3	8.75273	Non-TMB High	Noninflamed	32.8022	Weak
0359	Breast Cancer	Primary	0	50	0	Negative	22C3	6.09196	Non-TMB High	Borderline	50.5026	Moderate
0360	Lung Cancer	Primary	0	50	80	Positive	22C3	4.38521	Non-TMB High	Inflamed	82.9585	Strong
0361	Lung Cancer	Metastatic	0	50	50	Positive	22C3	0	Non-TMB High	Inflamed	83.4602	Strong
0362	Kidney and Renal Pelvis Cancer	Metastatic	0	50	90	Positive	22C3	13.0633	TMB High	Inflamed	85.7641	Strong
0363	Unknown Primary Cancer	Metastatic	0	50	1	Positive	22C3	7.84818	Non-TMB High	Borderline	50.6136	Moderate
0364	Breast Cancer	Metastatic	0	50	0	Negative	22C3	5.22559	Non-TMB High	Noninflamed	29.576	Weak
0365	Uterine Cancer	Primary	0	50	0	Negative	22C3	6.13338	Non-TMB High	Noninflamed	28.1591	Weak
0366	Lung Cancer	Metastatic	0	50	0	Negative	22C3	6.09774	Non-TMB High	Inflamed	74.4416	Strong
0367	Cervical Cancer	Recurrent	0	50	0	Negative	22C3	5.26459	Non-TMB High	Borderline	47.6602	Moderate
0368	Bladder Cancer	Primary	0	50	0	Negative	SP142	4.40231	Non-TMB High	Borderline	54.0225	Moderate
0369	Esophageal Cancer	Primary	0	50			22C3	6.14265	Non-TMB High	Noninflamed	30.2687	Weak
0370	Stomach Cancer	Primary	0	50	0	Negative	22C3	8.66578	Non-TMB High	Borderline	47.4914	Moderate
0371	Uterine Cancer	Metastatic	0	50	0	Negative	22C3	12.2795	TMB High	Noninflamed	22.8773	Weak
0372	Lung Cancer	Metastatic	0	50	100	Positive	22C3	1.73917	Non-TMB High	Inflamed	64.3272	Strong
0373	Lung Cancer	Metastatic	0	50	5	Positive	22C3	6.96105	Non-TMB High	Inflamed	83.4935	Strong
0374	Lung Cancer	Metastatic	0	50	10	Positive	22C3	6.23783	Non-TMB High	Inflamed	60.1126	Moderate
0375	Lung Cancer	Metastatic	0	50	30	Positive	22C3	4.38143	Non-TMB High	Borderline	50.7081	Moderate
0376	Ovarian Cancer	Primary	0	50	0	Negative	22C3	6.1116	Non-TMB High	Borderline	53.5084	Moderate
0377	Stomach Cancer	Primary	0	50	0	Negative	22C3	4.3657	Non-TMB High	Inflamed	68.6929	Strong
0378	Lung Cancer	Primary	0	50	50	Positive	22C3	7.02469	Non-TMB High	Borderline	44.9419	Moderate
0379	Lung Cancer	Primary	0	50	90	Positive	22C3	13.9188	TMB High	Borderline	60.5418	Moderate
0380	Lung Cancer	Primary	0	50	5	Positive	22C3	3.47966	Non-TMB High	Inflamed	63.2898	Strong
0381	Lung Cancer	Metastatic	0	50	50	Positive	22C3	7.8511	Non-TMB High	Borderline	39.713	Weak
0382	Pancreatic Cancer	Metastatic	0	50	50	Positive	22C3	6.96064	Non-TMB High	Borderline	40.5319	Weak
0383	Melanoma	Metastatic	0	50	0	Negative	28-8	1.79651	Non-TMB High	Borderline	43.302	Weak
0384	Colorectal Cancer	Metastatic	0	50	0	Negative	22C3	4.36713	Non-TMB High	Noninflamed	17.2923	Weak
0385	Pancreatic Cancer	Metastatic	0	50	0	Negative	22C3	0	Non-TMB High	Borderline	43.7005	Weak
0386	Sarcoma	Primary	0	50	0	Negative	22C3	4.5603	Non-TMB High	Inflamed	85.3719	Strong
0387	Uterine Cancer	Primary	0	50	0	Negative	22C3	9.55813	Non-TMB High	Borderline	46.2707	Moderate
0388	Ovarian Cancer	Metastatic	0	50	0	Negative	22C3	2.60497	Non-TMB High	Noninflamed	30.4724	Weak
0389	Uterine Cancer	Primary	0	50	1	Positive	22C3	6.99567	Non-TMB High	Noninflamed	23.64	Weak
0390	Pancreatic Cancer	Metastatic	0	50	0	Negative	22C3	4.37483	Non-TMB High	Noninflamed	25.0829	Weak
0391	Colorectal Cancer	Primary	0	50	2	Positive	22C3	6.13384	Non-TMB High	Noninflamed	30.1078	Weak
0392	Colorectal Cancer	Primary	0	50	1	Positive	22C3	6.10244	Non-TMB High	Borderline	44.0167	Moderate
0393	Pancreatic Cancer	Primary	0	50	0	Negative	22C3	3.48558	Non-TMB High	Inflamed	61.3376	Moderate
0394	Unknown Primary Cancer	Metastatic	0	50	0	Negative	22C3	7.90778	Non-TMB High	Borderline	34.1548	Weak
0395	Lung Cancer	Primary	0	50	5	Positive	22C3	21.0065	TMB High	Borderline	49.5608	Moderate
0396	Lung Cancer	Primary	0	50	80	Positive	22C3	9.55784	Non-TMB High	Inflamed	65.4915	Strong
0397	Colorectal Cancer	Primary	0	50	0	Negative	22C3	10.6048	TMB High	Inflamed	66.6361	Strong
0398	Lung Cancer	Metastatic	0	50	0	Negative	22C3	2.6133	Non-TMB High	Noninflamed	18.2875	Weak
0399	Lung Cancer	Metastatic	0	50	100	Positive	22C3	8.81749	Non-TMB High	Inflamed	71.1647	Strong
0400	Uterine Cancer	Metastatic	0	50	0	Negative	22C3	5.23399	Non-TMB High	Noninflamed	22.5901	Weak
0401	Head and Neck Cancer	Metastatic	0	50	50	Positive	28-8	7.01394	Non-TMB High	Inflamed	64.5749	Strong
0402	Colorectal Cancer	Primary	0	50	0	Negative	22C3	3.48682	Non-TMB High	Borderline	40.9635	Weak
0403	Lung Cancer	Primary	0	50	0	Negative	22C3	4.30091	Non-TMB High	Borderline	51.6011	Moderate
0404	Breast Cancer	Metastatic	0	50	0	Negative	22C3	6.11412	Non-TMB High	Noninflamed	31.7523	Weak
0405	Esophageal Cancer	Metastatic	0	50	0	Negative	22C3	4.44553	Non-TMB High	Inflamed	60.4661	Moderate
0406	Brain and Nervous System Cancer	Primary	0	50			22C3	6.25743	Non-TMB High	Borderline	47.8214	Moderate
0407	Lung Cancer	Metastatic	0	50	90	Positive	22C3	4.36658	Non-TMB High	Borderline	53.9421	Moderate
0408	Lung Cancer	Primary	0	50	90	Positive	22C3	4.38427	Non-TMB High	Inflamed	78.6392	Strong
0409	Breast Cancer	Metastatic	0	50	0	Negative	22C3	7.05079	Non-TMB High	Noninflamed	22.3295	Weak
0410	Cervical Cancer	Metastatic	0	50	0	Negative	22C3	0.943404	Non-TMB High	Inflamed	76.4501	Strong
0411	Small Intestine Cancer	Primary	0	50	2	Positive	22C3	3.48384	Non-TMB High	Noninflamed	24.4545	Weak
0412	Lung Cancer	Primary	0	50	50	Positive	22C3	19.4239	TMB High	Inflamed	62.4927	Strong
0413	Lung Cancer	Primary	0	50	5	Positive	22C3	30.4291	TMB High	Borderline	56.3246	Moderate
0414	Esophageal Cancer	Primary	0	50			22C3	4.3857	Non-TMB High	Borderline	49.6501	Moderate
0415	Lung Cancer	Metastatic	0	50	5	Positive	22C3	11.4028	TMB High	Borderline	42.1388	Weak
0416	Breast Cancer	Metastatic	0	50	0	Negative	22C3	3.50514	Non-TMB High	Noninflamed	15.4546	Weak
0417	Lung Cancer	Primary	0	50	5	Positive	22C3	10.5769	TMB High	Inflamed	66.9467	Strong
0418	Pancreatic Cancer	Primary	0	50	0	Negative	22C3	3.52482	Non-TMB High	Borderline	55.9075	Moderate
0419	Breast Cancer	Metastatic	0	50	0	Negative	22C3	1.74027	Non-TMB High	Borderline	28.9827	Weak
0420	Colorectal Cancer	Primary	5	50	0	Negative	22C3	3.51769	Non-TMB High	Borderline	43.0801	Weak
0421	Colorectal Cancer	Primary	5	50	1	Positive	22C3	13.1581	TMB High	Borderline	61.5887	Moderate
0422	Cervical Cancer	Primary	5	50			22C3	9.61244	Non-TMB High	Borderline	54.0469	Moderate
0423	Liver and Bile Duct Cancer	Primary	5	50	0	Negative	22C3	12.2505	TMB High	Inflamed	61.5903	Moderate
0424	Ovarian Cancer	Metastatic	5	50	0	Negative	22C3	4.37313	Non-TMB High	Inflamed	83.5656	Strong
0425	Head and Neck Cancer	Metastatic	5	50	100	Positive	22C3	8.75646	Non-TMB High	Inflamed	68.0356	Strong
0426	Lung Cancer	Metastatic	5	50	0	Negative	22C3	8.74745	Non-TMB High	Inflamed	84.5232	Strong
0427	Lung Cancer	Primary	5	50	90	Positive	22C3	11.4007	TMB High	Noninflamed	35.7046	Weak
0428	Colorectal Cancer	Metastatic	5	50	0	Negative	22C3	7.99645	Non-TMB High	Noninflamed	15.2152	Weak
0429	Colorectal Cancer	Metastatic	10	50	1	Positive	22C3	5.32471	Non-TMB High	Inflamed	66.0256	Strong
0430	Lung Cancer	Metastatic	10	50	5	Positive	22C3	6.10681	Non-TMB High	Inflamed	65.1635	Strong
0431	Head and Neck Cancer	Metastatic	10	50	5	Positive	28-8	6.18393	Non-TMB High	Inflamed	71.0385	Strong
0432	Pancreatic Cancer	Metastatic	10	50	0	Negative	22C3	0	Non-TMB High	Inflamed	64.1095	Strong
0433	Colorectal Cancer	Primary	10	50	5	Positive	22C3	9.61726	Non-TMB High	Borderline	52.5276	Moderate
0434	Stomach Cancer	Primary	10	50			22C3	4.39012	Non-TMB High	Inflamed	62.884	Strong
0435	Colorectal Cancer	Primary	10	50	0	Negative	22C3	7.03444	Non-TMB High	Noninflamed	25.7246	Weak
0436	Neuroendocrine Tumors	Metastatic	20	50	0	Negative	22C3	4.35817	Non-TMB High	Inflamed	83.4861	Strong
0437	Kidney and Renal Pelvis Cancer	Metastatic	20	50	0	Negative	22C3	5.21725	Non-TMB High	Inflamed	69.6774	Strong
0438	Lung Cancer	Metastatic	20	50	0	Negative	22C3	17.4564	TMB High	Borderline	54.7333	Moderate
0439	Colorectal Cancer	Metastatic	20	50	0	Negative	22C3	6.12392	Non-TMB High	Borderline	45.3439	Moderate
0440	Colorectal Cancer	Primary	20	50	0	Negative	22C3	6.08335	Non-TMB High	Noninflamed	32.3585	Weak
0441	Lung Cancer	Metastatic	20	50	0	Negative	22C3	33.1123	TMB High	Borderline	39.0265	Weak
0442	Lung Cancer	Primary	20	50	30	Positive	22C3	17.4322	TMB High	Borderline	49.366	Moderate
0443	Lung Cancer	Metastatic	20	50	0	Negative	22C3	39.1306	TMB High	Noninflamed	28.7747	Weak
0444	Esophageal Cancer	Primary	20	50			22C3	4.35991	Non-TMB High	Inflamed	59.4088	Moderate
0445	Lung Cancer	Primary	30	50	50	Positive	22C3	25.1846	TMB High	Inflamed	71.9652	Strong
0446	Lung Cancer	Primary	30	50	0	Negative	22C3	2.63381	Non-TMB High	Inflamed	68.0067	Strong
0447	Unknown Primary Cancer	Metastatic	30	50	10	Positive	22C3	60.1577	TMB High	Borderline	61.0619	Moderate
0448	Colorectal Cancer	Primary	30	50	0	Negative	22C3	6.10216	Non-TMB High	Borderline	39.3059	Weak
0449	Lung Cancer	Primary	30	50	50	Positive	22C3	3.57069	Non-TMB High	Borderline	57.896	Moderate
0450	Lung Cancer	Metastatic	40	50	0	Negative	22C3	17.698	TMB High	Borderline	53.5702	Moderate
0451	Colorectal Cancer	Metastatic	50	50	1	Positive	22C3	8.72055	Non-TMB High	Noninflamed	35.684	Weak
0452	Lung Cancer	Metastatic	0	55	100	Positive	22C3	9.55696	Non-TMB High	Inflamed	83.2122	Strong
0453	Lung Cancer	Primary	0	55	0	Negative	22C3	15.8032	TMB High	Borderline	42.758	Weak
0454	Lung Cancer	Primary	0	55	0	Negative	22C3	27.0621	TMB High	Borderline	46.6097	Moderate
0455	Lung Cancer	Metastatic	0	55	30	Positive	22C3	3.49497	Non-TMB High	Borderline	46.965	Moderate
0456	Breast Cancer	Metastatic	0	55	1	Positive	22C3	7.22613	Non-TMB High	Inflamed	76.1085	Strong
0457	Ovarian Cancer	Metastatic	0	55	0	Negative	22C3	2.62901	Non-TMB High	Inflamed	62.1099	Strong
0458	Lung Cancer	Primary	0	55	0	Negative	22C3	4.37061	Non-TMB High	Noninflamed	28.1016	Weak
0459	Breast Cancer	Metastatic	0	55	0	Negative	22C3	8.66921	Non-TMB High	Borderline	37.183	Weak
0460	Lung Cancer	Primary	0	57	0	Negative	22C3	8.69965	Non-TMB High	Borderline	45.1524	Moderate
0461	Lung Cancer	Primary	0	60	10	Positive	22C3	4.34562	Non-TMB High	Inflamed	89.3292	Strong
0462	Colorectal Cancer	Primary	0	60	0	Negative	22C3	8.77222	Non-TMB High	Borderline	55.1408	Moderate
0463	Melanoma	Metastatic	0	60	100	Positive	28-8	11.3325	TMB High	Inflamed	85.4249	Strong
0464	Esophageal Cancer	Metastatic	0	60			22C3	3.5	Non-TMB High	Borderline	48.7759	Moderate
0465	Bladder Cancer	Metastatic	0	60	2	Positive	SP142	6.12076	Non-TMB High	Inflamed	72.075	Strong
0466	Unknown Primary Cancer	Primary	0	60	0	Negative	22C3	11.3868	TMB High	Noninflamed	36.143	Weak
0467	Lung Cancer	Primary	0	60	100	Positive	22C3	5.2713	Non-TMB High	Inflamed	62.3408	Strong
0468	Small Intestine Cancer	Primary	0	60	5	Positive	22C3	7.87293	Non-TMB High	Inflamed	70.6105	Strong
0469	Lung Cancer	Primary	0	60	0	Negative	22C3	14.8218	TMB High	Inflamed	62.8258	Strong
0470	Lung Cancer	Primary	0	60	5	Positive	22C3	8.72266	Non-TMB High	Borderline	49.5867	Moderate
0471	Breast Cancer	Metastatic	0	60	0	Negative	22C3	14.8	TMB High	Inflamed	62.2914	Strong
0472	Colorectal Cancer	Metastatic	0	60	0	Negative	22C3	10.4961	TMB High	Inflamed	77.9397	Strong
0473	Liver and Bile Duct Cancer	Primary	0	60	0	Negative	22C3	3.48692	Non-TMB High	Inflamed	69.6378	Strong
0474	Ovarian Cancer	Metastatic	0	60	5	Positive	22C3	9.56386	Non-TMB High	Borderline	33.8763	Weak
0475	Uterine Cancer	Primary	0	60	0	Negative	22C3	9.63034	Non-TMB High	Borderline	40.6696	Weak
0476	Lung Cancer	Metastatic	0	60	0	Negative	22C3	13.072	TMB High	Inflamed	88.9275	Strong
0477	Lung Cancer	Primary	0	60	0	Negative	22C3	26.1809	TMB High	Noninflamed	14.9524	Weak
0478	Lung Cancer	Primary	0	60	0	Negative	22C3	11.3996	TMB High	Inflamed	67.6799	Strong
0479	Head and Neck Cancer	Metastatic	0	60	0	Negative	22C3	3.50186	Non-TMB High	Inflamed	70.6855	Strong
0480	Pancreatic Cancer	Primary	0	60	0	Negative	22C3	4.41278	Non-TMB High	Borderline	54.2748	Moderate
0481	Lung Cancer	Primary	0	60	0	Negative	22C3	6.95382	Non-TMB High	Inflamed	65.2089	Strong
0482	Lung Cancer	Metastatic	0	60	20	Positive	22C3	8.72005	Non-TMB High	Borderline	47.4057	Moderate
0483	Lung Cancer	Metastatic	0	60	5	Positive	22C3	11.365	TMB High	Noninflamed	28.7387	Weak
0484	Lung Cancer	Primary	0	60	0	Negative	22C3	15.9526	TMB High	Inflamed	62.882	Strong
0485	Lung Cancer	Metastatic	0	60	1	Positive	22C3	47.3201	TMB High	Borderline	42.1343	Weak
0486	Lung Cancer	Primary	0	60	5	Positive	22C3	6.11517	Non-TMB High	Inflamed	74.186	Strong
0487	Lung Cancer	Primary	0	60	10	Positive	22C3	3.51772	Non-TMB High	Inflamed	61.4898	Moderate
0488	Lung Cancer	Primary	0	60	20	Positive	22C3	5.51459	Non-TMB High	Inflamed	75.5646	Strong
0489	Stomach Cancer	Metastatic	0	60	0	Negative	22C3	2.61761	Non-TMB High	Borderline	49.336	Moderate
0490	Ovarian Cancer	Primary	0	60	1	Positive	22C3	5.26587	Non-TMB High	Inflamed	71.2948	Strong
0491	Lung Cancer	Primary	0	60	1	Positive	22C3	6.12061	Non-TMB High	Inflamed	73.9158	Strong
0492	Pancreatic Cancer	Metastatic	0	60	0	Negative	22C3	5.26567	Non-TMB High	Borderline	44.6927	Moderate
0493	Lung Cancer	Primary	0	60	1	Positive	22C3	11.3601	TMB High	Inflamed	77.013	Strong
0494	Lung Cancer	Primary	0	60	1	Positive	22C3	6.12142	Non-TMB High	Inflamed	76.2872	Strong
0495	Lung Cancer	Primary	0	60	0	Negative	22C3	2.63762	Non-TMB High	Inflamed	67.7218	Strong
0496	Lung Cancer	Primary	0	60	70	Positive	22C3	5.23144	Non-TMB High	Inflamed	79.6075	Strong
0497	Ovarian Cancer	Metastatic	0	60	1	Positive	22C3	5.28213	Non-TMB High	Inflamed	63.0464	Strong
0498	Melanoma	Metastatic	0	60	1	Positive	28-8	25.3579	TMB High	Noninflamed	34.3899	Weak
0499	Lung Cancer	Primary	0	60	0	Negative	22C3	6.17224	Non-TMB High	Borderline	47.6057	Moderate
0500	Liver and Bile Duct Cancer	Primary	0	60	0	Negative	22C3	13.8306	TMB High	Borderline	53.7415	Moderate
0501	Breast Cancer	Primary	0	60	0	Negative	22C3	7.83237	Non-TMB High	Inflamed	61.1069	Moderate
0502	Esophageal Cancer	Primary	0	60			22C3	7.79941	Non-TMB High	Noninflamed	31.4468	Weak
0503	Lung Cancer	Primary	0	60	10	Positive	22C3	10.5196	TMB High	Noninflamed	36.7599	Weak
0504	Colorectal Cancer	Primary	0	60	0	Negative	22C3	15.6485	TMB High	Noninflamed	32.5473	Weak
0505	Ovarian Cancer	Metastatic	0	60	0	Negative	22C3	10.4326	TMB High	Noninflamed	27.4804	Weak
0506	Colorectal Cancer	Metastatic	0	60	0	Negative	22C3	4.35294	Non-TMB High	Borderline	57.1298	Moderate
0507	Lung Cancer	Primary	0	60	100	Positive	22C3	6.10757	Non-TMB High	Inflamed	61.2107	Moderate
0508	Sarcoma	Primary	0	60	0	Negative	22C3	1.74902	Non-TMB High	Noninflamed	38.1823	Weak
0509	Lung Cancer	Metastatic	0	60	2	Positive	22C3	1.78202	Non-TMB High	Inflamed	73.8332	Strong
0510	Breast Cancer	Primary	0	60	3	Positive	22C3	1.74048	Non-TMB High	Inflamed	78.5674	Strong
0511	Lung Cancer	Metastatic	0	60	90	Positive	22C3	4.36477	Non-TMB High	Inflamed	80.4378	Strong
0512	Ovarian Cancer	Primary	0	60	5	Positive	22C3	4.37351	Non-TMB High	Inflamed	74.3717	Strong
0513	Lung Cancer	Primary	0	60	2	Positive	22C3	6.13492	Non-TMB High	Inflamed	60.4965	Moderate
0514	Mesothelioma	Primary	0	60	0	Negative	22C3	6.13172	Non-TMB High	Borderline	55.5731	Moderate
0515	Colorectal Cancer	Primary	0	60	0	Negative	22C3	18.3078	TMB High	Noninflamed	22.4845	Weak
0516	Melanoma	Metastatic	0	60	5	Positive	28-8	25.3852	TMB High	Noninflamed	47.8707	Moderate
0517	Colorectal Cancer	Metastatic	0	60	0	Negative	22C3	8.73402	Non-TMB High	Inflamed	70.6835	Strong
0518	Lung Cancer	Metastatic	0	60	90	Positive	22C3	10.8415	TMB High	Inflamed	58.707	Moderate
0519	Esophageal Cancer	Primary	0	60			22C3	7.86072	Non-TMB High	Noninflamed	22.5342	Weak
0520	Lung Cancer	Primary	0	60	1	Positive	22C3	2.62134	Non-TMB High	Inflamed	82.4625	Strong
0521	Neuroendocrine Tumors	Metastatic	0	60	0	Negative	22C3	0	Non-TMB High	Inflamed	63.7951	Strong
0522	Lung Cancer	Metastatic	0	60	50	Positive	22C3	2.64488	Non-TMB High	Inflamed	82.2308	Strong
0523	Lung Cancer	Primary	0	60	0	Negative	22C3	7.02295	Non-TMB High	Borderline	52.5246	Moderate
0524	Pancreatic Cancer	Primary	0	60	0	Negative	22C3	6.96587	Non-TMB High	Borderline	36.0861	Weak
0525	Lung Cancer	Primary	0	60	50	Positive	22C3	14.8696	TMB High	Inflamed	58.3353	Moderate
0526	Female Genital Cancer	Primary	0	60	0	Negative	22C3	5.22656	Non-TMB High	Borderline	33.8487	Weak
0527	Ovarian Cancer	Metastatic	0	60	0	Negative	22C3	5.2198	Non-TMB High	Borderline	47.4617	Moderate
0528	Lung Cancer	Primary	0	60	0	Negative	22C3	10.4837	TMB High	Borderline	40.1486	Weak
0529	Lung Cancer	Metastatic	0	60	100	Positive	22C3	13.1814	TMB High	Noninflamed	33.4468	Weak
0530	Lung Cancer	Metastatic	0	60	30	Positive	22C3	13.8723	TMB High	Inflamed	63.1295	Strong
0531	Colorectal Cancer	Metastatic	0	60	0	Negative	22C3	2.62907	Non-TMB High	Borderline	43.878	Moderate
0532	Breast Cancer	Metastatic	0	60	0	Negative	22C3	5.25116	Non-TMB High	Borderline	29.019	Weak
0533	Lung Cancer	Primary	0	60	5	Positive	22C3	27.0887	TMB High	Inflamed	68.1691	Strong
0534	Lung Cancer	Metastatic	0	60	2	Positive	22C3	6.93816	Non-TMB High	Borderline	42.6319	Weak
0535	Lung Cancer	Primary	0	60	0	Negative	22C3	12.1973	TMB High	Noninflamed	27.4967	Weak
0536	Pancreatic Cancer	Primary	0	60	0	Negative	22C3	3.50268	Non-TMB High	Borderline	41.9283	Weak
0537	Colorectal Cancer	Primary	0	60	0	Negative	22C3	16.7564	TMB High	Borderline	44.0253	Moderate
0538	Uterine Cancer	Metastatic	0	60	0	Negative	22C3	8.73395	Non-TMB High	Borderline	43.0985	Weak
0539	Bladder Cancer	Primary	0	60	0	Negative	SP142	11.3247	TMB High	Noninflamed	23.7689	Weak
0540	Colorectal Cancer	Primary	0	60	0	Negative	22C3	8.68683	Non-TMB High	Noninflamed	34.0756	Weak
0541	Lung Cancer	Metastatic	0	60	0	Negative	22C3	7.88679	Non-TMB High	Noninflamed	26.0212	Weak
0542	Colorectal Cancer	Metastatic	0	60	0	Negative	22C3	3.5043	Non-TMB High	Inflamed	61.3946	Moderate
0543	Ovarian Cancer	Metastatic	0	60	0	Negative	22C3	7.93382	Non-TMB High	Borderline	57.3194	Moderate
0544	Pancreatic Cancer	Metastatic	0	60	2	Positive	22C3	2.61753	Non-TMB High	Borderline	31.4302	Weak
0545	Lung Cancer	Primary	0	60	0	Negative	22C3	14.9522	TMB High	Noninflamed	22.5203	Weak
0546	Lung Cancer	Primary	0	60	50	Positive	22C3	7.87105	Non-TMB High	Inflamed	63.5263	Strong
0547	Lung Cancer	Metastatic	0	60	50	Positive	22C3	11.3569	TMB High	Borderline	42.7897	Weak
0548	Uterine Cancer	Primary	0	60	5	Positive	22C3	8.72171	Non-TMB High	Noninflamed	28.111	Weak
0549	Neuroendocrine Tumors	Metastatic	0	60	0	Negative	22C3	9.15396	Non-TMB High	Noninflamed	15.1152	Weak
0550	Breast Cancer	Metastatic	0	60	0	Negative	22C3	4.34988	Non-TMB High	Borderline	60.105	Moderate
0551	Lung Cancer	Primary	0	60	2	Positive	22C3	4.39944	Non-TMB High	Inflamed	58.9135	Moderate
0552	Breast Cancer	Metastatic	0	60	1	Positive	22C3	7.00661	Non-TMB High	Noninflamed	51.2172	Moderate
0553	Squamous Cell Carcinoma of the Skin	Metastatic	0	60	60	Positive	22C3	0	Non-TMB High	Borderline	36.1144	Weak
0554	Lung Cancer	Primary	0	60	5	Positive	22C3	2.61979	Non-TMB High	Inflamed	65.7741	Strong
0555	Cervical Cancer	Metastatic	0	60	60	Positive	22C3	8.88536	Non-TMB High	Noninflamed	14.4276	Weak
0556	Lung Cancer	Metastatic	0	60	0	Negative	22C3	13.3198	TMB High	Noninflamed	20.1935	Weak
0557	Lipomatous Neoplasms	Primary	0	60	0	Negative	22C3	1.73975	Non-TMB High	Inflamed	78.2761	Strong
0558	Lung Cancer	Primary	0	60	0	Negative	22C3	32.889	TMB High	Borderline	37.2266	Weak
0559	Colorectal Cancer	Metastatic	0	60	0	Negative	22C3	11.3516	TMB High	Noninflamed	27.013	Weak
0560	Colorectal Cancer	Metastatic	0	60	0	Negative	22C3	11.4019	TMB High	Borderline	57.8859	Moderate
0561	Brain and Nervous System Cancer	Primary	0	60	2	Positive	22C3	3.49964	Non-TMB High	Borderline	32.8866	Weak
0562	Lung Cancer	Metastatic	0	60	100	Positive	22C3	9.57969	Non-TMB High	Inflamed	73.7489	Strong
0563	Lung Cancer	Primary	5	60	70	Positive	22C3	8.00339	Non-TMB High	Borderline	42.5026	Weak
0564	Lung Cancer	Primary	5	60	90	Positive	22C3	1.74415	Non-TMB High	Inflamed	79.8063	Strong
0565	Uterine Cancer	Metastatic	5	60	0	Negative	22C3	16.8004	TMB High	Noninflamed	28.8076	Weak
0566	Lung Cancer	Primary	5	60	50	Positive	22C3	7.91637	Non-TMB High	Borderline	44.3115	Moderate
0567	Lung Cancer	Metastatic	5	60	90	Positive	22C3	8.69371	Non-TMB High	Inflamed	66.6285	Strong
0568	Lung Cancer	Primary	5	60	70	Positive	22C3	9.61739	Non-TMB High	Inflamed	61.1311	Moderate
0569	Lung Cancer	Metastatic	5	60	50	Positive	22C3	6.10404	Non-TMB High	Borderline	48.1626	Moderate
0570	Pancreatic Cancer	Primary	10	60	0	Negative	22C3	4.35774	Non-TMB High	Borderline	48.0003	Moderate
0571	Pancreatic Cancer	Metastatic	10	60	0	Negative	22C3	3.49342	Non-TMB High	Borderline	42.5843	Weak
0572	Head and Neck Cancer	Primary	10	60	0	Negative	22C3	4.41041	Non-TMB High	Inflamed	83.1387	Strong
0573	Gallbladder Cancer	Primary	10	60	0	Negative	22C3	5.21756	Non-TMB High	Inflamed	64.7726	Strong
0574	Colorectal Cancer	Primary	10	60	2	Positive	22C3	10.4924	TMB High	Borderline	38.6446	Weak
0575	Cervical Cancer	Primary	10	60	0	Negative	22C3	6.10637	Non-TMB High	Noninflamed	26.0473	Weak
0576	Lung Cancer	Primary	10	60	0	Negative	22C3	6.96652	Non-TMB High	Borderline	46.1603	Moderate
0577	Pancreatic Cancer	Primary	10	60	2	Positive	22C3	6.09397	Non-TMB High	Borderline	45.0568	Moderate
0578	Colorectal Cancer	Metastatic	20	60	0	Negative	22C3	14.1793	TMB High	Inflamed	68.6323	Strong
0579	Lung Cancer	Recurrent	20	60	5	Positive	22C3	58.2589	TMB High	Borderline	45.7716	Moderate
0580	Head and Neck Cancer	Primary	20	60	5	Positive	28-8	4.38833	Non-TMB High	Borderline	46.2812	Moderate
0581	Lung Cancer	Metastatic	30	60	50	Positive	22C3	32.3309	TMB High	Noninflamed	23.7083	Weak
0582	Endocrine Gland Cancer	Primary	40	60	40	Positive	22C3	14.8512	TMB High	Inflamed	63.7917	Strong
0583	Colorectal Cancer	Metastatic	40	60	0	Negative	22C3	9.59536	Non-TMB High	Noninflamed	26.8118	Weak
0584	Ovarian Cancer	Metastatic	50	60	0	Negative	22C3	7.01173	Non-TMB High	Noninflamed	38.3936	Weak
0585	Lung Cancer	Primary	50	60	0	Negative	22C3	9.60028	Non-TMB High	Inflamed	73.2039	Strong
0586	Ovarian Cancer	Metastatic	0	65	0	Negative	22C3	13.1011	TMB High	Noninflamed	39.3296	Weak
0587	Lung Cancer	Primary	0	65	0	Negative	22C3	14.8188	TMB High	Noninflamed	31.5768	Weak
0588	Esophageal Cancer	Primary	0	65			22C3	6.1086	Non-TMB High	Borderline	38.7972	Weak
0589	Ovarian Cancer	Primary	0	65	1	Positive	22C3	7.01402	Non-TMB High	Inflamed	61.4067	Moderate
0590	Lung Cancer	Primary	0	65	100	Positive	22C3	6.99103	Non-TMB High	Inflamed	72.8821	Strong
0591	Lung Cancer	Primary	0	65	1	Positive	22C3	29.7696	TMB High	Noninflamed	35.3324	Weak
0592	Female Genital Cancer	Primary	0	65	100	Positive	22C3	16.6616	TMB High	Inflamed	68.3207	Strong
0593	Lung Cancer	Primary	0	65	1	Positive	22C3	20.078	TMB High	Inflamed	74.8935	Strong
0594	Esophageal Cancer	Primary	0	65			22C3	4.35726	Non-TMB High	Noninflamed	23.8916	Weak
0595	Esophageal Cancer	Primary	0	65			22C3	5.22828	Non-TMB High	Noninflamed	29.3431	Weak
0596	Head and Neck Cancer	Primary	30	65	5	Positive	28-8	6.07274	Non-TMB High	Borderline	44.0206	Moderate
0597	Uterine Cancer	Primary	0	70	2	Positive	22C3	7.90086	Non-TMB High	Inflamed	58.7455	Moderate
0598	Lung Cancer	Primary	0	70	90	Positive	22C3	7.85905	Non-TMB High	Inflamed	70.3012	Strong
0599	Uterine Cancer	Primary	0	70	1	Positive	22C3	8.76124	Non-TMB High	Borderline	48.761	Moderate
0600	Esophageal Cancer	Primary	0	70			22C3	0	Non-TMB High	Noninflamed	26.8702	Weak
0601	Lung Cancer	Primary	0	70	60	Positive	22C3	9.61549	Non-TMB High	Inflamed	63.4728	Strong
0602	Lung Cancer	Primary	0	70	1	Positive	22C3	4.36123	Non-TMB High	Borderline	44.0661	Moderate
0603	Breast Cancer	Metastatic	0	70	0	Negative	22C3	14.889	TMB High	Borderline	46.0728	Moderate
0604	Lung Cancer	Primary	0	70	1	Positive	22C3	11.324	TMB High	Inflamed	76.516	Strong
0605	Lung Cancer	Primary	0	70	40	Positive	22C3	13.0718	TMB High	Noninflamed	32.5479	Weak
0606	Melanoma	Metastatic	0	70	10	Positive	28-8	8.72485	Non-TMB High	Inflamed	90.2058	Strong
0607	Ovarian Cancer	Metastatic	0	70	0	Negative	22C3	3.47924	Non-TMB High	Borderline	45.2406	Moderate
0608	Uterine Cancer	Metastatic	0	70	0	Negative	22C3	5.24251	Non-TMB High	Noninflamed	28.136	Weak
0609	Ovarian Cancer	Recurrent	0	70	0	Negative	22C3	2.60852	Non-TMB High	Borderline	53.6479	Moderate
0610	Colorectal Cancer	Primary	0	70	50	Positive	22C3	6.09953	Non-TMB High	Inflamed	65.7933	Strong
0611	Esophageal Cancer	Primary	0	70			22C3	7.00772	Non-TMB High	Noninflamed	32.0878	Weak
0612	Lung Cancer	Primary	0	70	20	Positive	22C3	10.5965	TMB High	Inflamed	61.1394	Moderate
0613	Lung Cancer	Metastatic	0	70	20	Positive	22C3	39.5212	TMB High	Inflamed	74.7144	Strong
0614	Melanoma	Primary	0	70	0	Negative	28-8	13.1245	TMB High	Borderline	50.453	Moderate
0615	Ovarian Cancer	Metastatic	0	70	5	Positive	22C3	5.21715	Non-TMB High	Borderline	58.326	Moderate
0616	Lung Cancer	Primary	0	70	0	Negative	22C3	12.2079	TMB High	Borderline	39.4391	Weak
0617	Pancreatic Cancer	Metastatic	0	70	0	Negative	22C3	4.38658	Non-TMB High	Inflamed	72.8133	Strong
0618	Lung Cancer	Metastatic	0	70	20	Positive	22C3	9.61122	Non-TMB High	Inflamed	63.253	Strong
0619	Lung Cancer	Primary	0	70	60	Positive	22C3	3.497	Non-TMB High	Inflamed	57.0649	Moderate
0620	Lung Cancer	Primary	0	70	5	Positive	22C3	8.13292	Non-TMB High	Inflamed	63.622	Strong
0621	Ovarian Cancer	Metastatic	0	70	15	Positive	22C3	10.4732	TMB High	Inflamed	68.3265	Strong
0622	Lung Cancer	Metastatic	0	70	0	Negative	22C3	13.9136	TMB High	Noninflamed	39.6946	Weak
0623	Esophageal Cancer	Primary	0	70			22C3	4.34163	Non-TMB High	Noninflamed	28.5742	Weak
0624	Lung Cancer	Metastatic	0	70	0	Negative	22C3	21.0193	TMB High	Borderline	44.2999	Moderate
0625	Lung Cancer	Primary	0	70	1	Positive	22C3	6.98695	Non-TMB High	Borderline	48.3964	Moderate
0626	Lung Cancer	Primary	0	70	50	Positive	22C3	13.1375	TMB High	Inflamed	81.3578	Strong
0627	Lung Cancer	Primary	0	70	20	Positive	22C3	5.22512	Non-TMB High	Inflamed	75.4045	Strong
0628	Solid Tumor	Metastatic	0	70	0	Negative	22C3	35.8916	TMB High	Inflamed	66.0358	Strong
0629	Lung Cancer	Primary	0	70	35	Positive	22C3	5.21996	Non-TMB High	Borderline	51.6095	Moderate
0630	Lung Cancer	Primary	0	70	10	Positive	22C3	4.41387	Non-TMB High	Borderline	48.5439	Moderate
0631	Lung Cancer	Primary	0	70	0	Negative	22C3	9.67235	Non-TMB High	Inflamed	63.0193	Strong
0632	Lung Cancer	Metastatic	0	70	30	Positive	22C3	12.8954	TMB High	Borderline	32.0364	Weak
0633	Pancreatic Cancer	Metastatic	0	70	5	Positive	22C3	16.6067	TMB High	Inflamed	66.3426	Strong
0634	Lung Cancer	Primary	0	70	50	Positive	22C3	29.7234	TMB High	Inflamed	83.6008	Strong
0635	Lung Cancer	Primary	0	70	50	Positive	22C3	7.9069	Non-TMB High	Borderline	42.9929	Weak
0636	Lung Cancer	Metastatic	0	70	0	Negative	22C3	8.91408	Non-TMB High	Inflamed	64.1489	Strong
0637	Liver and Bile Duct Cancer	Primary	0	70	5	Positive	22C3	5.23898	Non-TMB High	Noninflamed	16.6742	Weak
0638	Unknown Primary Cancer	Primary	0	70	90	Positive	22C3	15.7347	TMB High	Inflamed	66.1891	Strong
0639	Lung Cancer	Primary	0	70	5	Positive	22C3	21.9122	TMB High	Borderline	42.9937	Weak
0640	Esophageal Cancer	Primary	0	70			22C3	7.84976	Non-TMB High	Borderline	46.1443	Moderate
0641	Prostate Cancer	Primary	0	70	0	Negative	22C3	0	Non-TMB High	Inflamed	67.4069	Strong
0642	Lung Cancer	Primary	0	70	0	Negative	22C3	5.27148	Non-TMB High	Inflamed	69.5407	Strong
0643	Melanoma	Primary	0	70	0	Negative	28-8	4.42458	Non-TMB High	Borderline	51.1821	Moderate
0644	Lung Cancer	Primary	0	70	20	Positive	22C3	19.499	TMB High	Noninflamed	24.8019	Weak
0645	Colorectal Cancer	Primary	0	70	50	Positive	22C3	6.14893	Non-TMB High	Borderline	56.5008	Moderate
0646	Lung Cancer	Metastatic	0	70	0	Negative	22C3	14.7519	TMB High	Noninflamed	21.7121	Weak
0647	Esophageal Cancer	Metastatic	0	70			22C3	5.25735	Non-TMB High	Noninflamed	18.9767	Weak
0648	Ovarian Cancer	Metastatic	0	70	2	Positive	22C3	4.45285	Non-TMB High	Inflamed	62.4453	Strong
0649	Lung Cancer	Primary	0	70	0	Negative	22C3	11.3653	TMB High	Borderline	55.0951	Moderate
0650	Lung Cancer	Metastatic	0	70	90	Positive	22C3	3.49208	Non-TMB High	Inflamed	84.678	Strong
0651	Melanoma	Primary	0	70	0	Negative	28-8	11.4003	TMB High	Noninflamed	29.7571	Weak
0652	Retroperitoneum and Peritoneum Cancer	Metastatic	0	70	0	Negative	22C3	5.2147	Non-TMB High	Borderline	47.0598	Moderate
0653	Lung Cancer	Primary	0	70	20	Positive	22C3	6.96976	Non-TMB High	Borderline	40.1148	Weak
0654	Lung Cancer	Primary	0	70	0	Negative	22C3	9.6454	Non-TMB High	Borderline	45.0361	Moderate
0655	Breast Cancer	Metastatic	0	70	0	Negative	22C3	5.22273	Non-TMB High	Borderline	41.3602	Weak
0656	Sarcoma	Primary	0	70	1	Positive	22C3	7.01321	Non-TMB High	Inflamed	74.1441	Strong
0657	Ovarian Cancer	Primary	0	70	2	Positive	22C3	7.86377	Non-TMB High	Borderline	55.6472	Moderate
0658	Lung Cancer	Primary	0	70	1	Positive	22C3	8.71941	Non-TMB High	Noninflamed	39.9653	Weak
0659	Lung Cancer	Primary	0	70	90	Positive	22C3	7.89277	Non-TMB High	Inflamed	85.9618	Strong
0660	Pancreatic Cancer	Metastatic	0	70	10	Positive	22C3	7.87054	Non-TMB High	Inflamed	60.9687	Moderate
0661	Squamous Cell Carcinoma of the Skin	Primary	0	70	30	Positive	22C3	1.75116	Non-TMB High	Inflamed	72.8326	Strong
0662	Lung Cancer	Primary	0	70	50	Positive	22C3	15.7124	TMB High	Noninflamed	27.9246	Weak
0663	Lung Cancer	Metastatic	0	70	30	Positive	22C3	5.23053	Non-TMB High	Borderline	48.9362	Moderate
0664	Lung Cancer	Metastatic	0	70	50	Positive	22C3	7.00223	Non-TMB High	Noninflamed	27.8001	Weak
0665	Lung Cancer	Metastatic	0	70	0	Negative	22C3	6.09989	Non-TMB High	Inflamed	86.1731	Strong
0666	Lung Cancer	Primary	0	70	5	Positive	22C3	4.36451	Non-TMB High	Borderline	39.5731	Weak
0667	Lung Cancer	Metastatic	0	70	0	Negative	22C3	4.37954	Non-TMB High	Borderline	48.682	Moderate
0668	Lung Cancer	Metastatic	0	70	80	Positive	22C3	13.1383	TMB High	Inflamed	61.1377	Moderate
0669	Lung Cancer	Metastatic	0	70	20	Positive	22C3	14.1224	TMB High	Borderline	43.5455	Weak
0670	Small Intestine Cancer	Metastatic	0	70	0	Negative	22C3	8.71031	Non-TMB High	Borderline	46.7838	Moderate
0671	Lung Cancer	Primary	0	70	70	Positive	22C3	30.8285	TMB High	Borderline	56.8255	Moderate
0672	Melanoma	Primary	0	70	0	Negative	28-8	4.35241	Non-TMB High	Borderline	53.046	Moderate
0673	Breast Cancer	Primary	0	70	50	Positive	22C3	6.09057	Non-TMB High	Borderline	52.2332	Moderate
0674	Sarcoma	Primary	0	70	3	Positive	22C3	5.19755	Non-TMB High	Inflamed	63.756	Strong
0675	Lung Cancer	Primary	0	70	5	Positive	22C3	13.1071	TMB High	Borderline	36.7482	Weak
0676	Bladder Cancer	Primary	0	70	2	Positive	SP142	3.53727	Non-TMB High	Noninflamed	26.2824	Weak
0677	Lung Cancer	Metastatic	0	70	50	Positive	22C3	14.432	TMB High	Borderline	36.0735	Weak
0678	Uterine Cancer	Primary	0	70	0	Negative	22C3	5.3213	Non-TMB High	Noninflamed	35.2466	Weak
0679	Lung Cancer	Primary	0	70	0	Negative	22C3	5.2334	Non-TMB High	Borderline	56.9909	Moderate
0680	Sarcoma	Metastatic	0	70	0	Negative	22C3	2.62214	Non-TMB High	Borderline	53.3232	Moderate
0681	Mesothelioma	Primary	0	70	1	Positive	22C3	2.61482	Non-TMB High	Borderline	57.6904	Moderate
0682	Lung Cancer	Primary	0	70	50	Positive	22C3	9.61961	Non-TMB High	Inflamed	71.5114	Strong
0683	Melanoma	Primary	0	70	0	Negative	28-8	12.193	TMB High	Noninflamed	29.645	Weak
0684	Lung Cancer	Primary	0	70	2	Positive	22C3	10.4605	TMB High	Borderline	50.2169	Moderate
0685	Lung Cancer	Primary	0	70	5	Positive	22C3	19.2179	TMB High	Borderline	42.2221	Weak
0686	Colorectal Cancer	Primary	0	70	0	Negative	22C3	2.62455	Non-TMB High	Noninflamed	21.0831	Weak
0687	Prostate Cancer	Primary	0	70	0	Negative	22C3	1.75728	Non-TMB High	Borderline	41.7284	Weak
0688	Pancreatic Cancer	Metastatic	0	70	0	Negative	22C3	2.75775	Non-TMB High	Inflamed	66.0464	Strong
0689	Stomach Cancer	Primary	0	70			22C3	7.01679	Non-TMB High	Borderline	61.2464	Moderate
0690	Lung Cancer	Primary	0	70	0	Negative	22C3	11.3122	TMB High	Borderline	39.8331	Weak
0691	Pancreatic Cancer	Metastatic	0	70	5	Positive	22C3	5.23286	Non-TMB High	Borderline	47.4706	Moderate
0692	Lung Cancer	Metastatic	0	70	5	Positive	22C3	12.1883	TMB High	Noninflamed	32.6321	Weak
0693	Lung Cancer	Primary	0	70	5	Positive	22C3	6.10901	Non-TMB High	Noninflamed	26.2649	Weak
0694	Brain and Nervous System Cancer	Primary	0	70	0	Negative	22C3	4.37167	Non-TMB High	Borderline	35.3767	Weak
0695	Lung Cancer	Metastatic	0	70	10	Positive	22C3	24.4358	TMB High	Noninflamed	26.2826	Weak
0696	Breast Cancer	Metastatic	0	70	0	Negative	22C3	12.2849	TMB High	Borderline	51.9856	Moderate
0697	Lung Cancer	Metastatic	0	70	10	Positive	22C3	10.5601	TMB High	Borderline	36.1044	Weak
0698	Colorectal Cancer	Primary	0	70	2	Positive	22C3	6.18612	Non-TMB High	Noninflamed	19.3797	Weak
0699	Head and Neck Cancer	Primary	0	70	0	Negative	22C3	4.38339	Non-TMB High	Noninflamed	30.1585	Weak
0700	Lung Cancer	Metastatic	0	70	20	Positive	22C3	11.3066	TMB High	Noninflamed	29.6868	Weak
0701	Ovarian Cancer	Primary	0	70	5	Positive	22C3	3.49794	Non-TMB High	Borderline	37.664	Weak
0702	Cervical Cancer	Primary	0	70	0	Negative	22C3	6.99037	Non-TMB High	Borderline	56.6945	Moderate
0703	Colorectal Cancer	Primary	0	70	0	Negative	22C3	2.62292	Non-TMB High	Borderline	48.2866	Moderate
0704	Lung Cancer	Metastatic	0	70	0	Negative	22C3	9.65781	Non-TMB High	Noninflamed	16.6294	Weak
0705	Ovarian Cancer	Primary	0	70	0	Negative	22C3	8.02427	Non-TMB High	Noninflamed	30.3111	Weak
0706	Pancreatic Cancer	Primary	0	70	0	Negative	22C3	5.20317	Non-TMB High	Borderline	38.7513	Weak
0707	Melanoma	Primary	0	70	0	Negative	28-8	11.6793	TMB High	Noninflamed	31.8595	Weak
0708	Lung Cancer	Metastatic	0	70	5	Positive	22C3	7.87395	Non-TMB High	Noninflamed	13.725	Weak
0709	Lung Cancer	Primary	0	70	0	Negative	22C3	1.75456	Non-TMB High	Inflamed	68.4809	Strong
0710	Pancreatic Cancer	Metastatic	0	70	0	Negative	22C3	4.36288	Non-TMB High	Inflamed	61.472	Moderate
0711	Liver and Bile Duct Cancer	Metastatic	0	70	0	Negative	22C3	6.16562	Non-TMB High	Borderline	38.5044	Weak
0712	Squamous Cell Carcinoma of the Skin	Primary	0	70	2	Positive	28-8	13.0948	TMB High	Borderline	36.347	Weak
0713	Lung Cancer	Primary	0	70	1	Positive	22C3	5.77077	Non-TMB High	Inflamed	71.3501	Strong
0714	Uterine Cancer	Primary	0	70	0	Negative	22C3	8.71379	Non-TMB High	Noninflamed	19.8061	Weak
0715	Uterine Cancer	Primary	0	70	0	Negative	22C3	4.37288	Non-TMB High	Noninflamed	20.9117	Weak
0716	Lung Cancer	Metastatic	0	70	20	Positive	22C3	12.2073	TMB High	Noninflamed	14.829	Weak
0717	Ovarian Cancer	Metastatic	0	70	1	Positive	22C3	5.37713	Non-TMB High	Noninflamed	19.288	Weak
0718	Melanoma	Primary	0	70	0	Negative	28-8	1.79417	Non-TMB High	Noninflamed	46.705	Moderate
0719	Melanoma	Primary	0	70	0	Negative	28-8	5.18925	Non-TMB High	Borderline	31.2896	Weak
0720	Lung Cancer	Metastatic	0	70	10	Positive	22C3	15.6807	TMB High	Noninflamed	35.2866	Weak
0721	Lung Cancer	Metastatic	0	70	0	Negative	22C3	0.872632	Non-TMB High	Inflamed	78.8447	Strong
0722	Head and Neck Cancer	Metastatic	0	70	0	Negative	22C3	2.62199	Non-TMB High	Inflamed	65.0513	Strong
0723	Ovarian Cancer	Metastatic	5	70	0	Negative	22C3	9.63129	Non-TMB High	Inflamed	61.802	Moderate
0724	Lung Cancer	Primary	5	70	0	Negative	22C3	15.8101	TMB High	Noninflamed	42.5269	Weak
0725	Lung Cancer	Metastatic	5	70	20	Positive	22C3	6.068	Non-TMB High	Borderline	59.6151	Moderate
0726	Liver and Bile Duct Cancer	Primary	5	70	0	Negative	22C3	6.14456	Non-TMB High	Inflamed	61.0309	Moderate
0727	Lung Cancer	Primary	5	70	2	Positive	22C3	7.91719	Non-TMB High	Inflamed	77.3866	Strong
0728	Esophageal Cancer	Primary	5	70			22C3	4.36614	Non-TMB High	Noninflamed	29.4335	Weak
0729	Lung Cancer	Primary	5	70	0	Negative	22C3	16.725	TMB High	Noninflamed	17.065	Weak
0730	Lung Cancer	Primary	5	70	0	Negative	22C3	3.47889	Non-TMB High	Borderline	37.3519	Weak
0731	Lung Cancer	Primary	5	70	10	Positive	22C3	27.0463	TMB High	Noninflamed	37.5181	Weak
0732	Breast Cancer	Metastatic	5	70	0	Negative	22C3	3.51452	Non-TMB High	Borderline	47.5936	Moderate
0733	Lung Cancer	Metastatic	5	70	5	Positive	22C3	5.27912	Non-TMB High	Borderline	56.024	Moderate
0734	Brain and Nervous System Cancer	Primary	5	70	0	Negative	22C3	8.78525	Non-TMB High	Noninflamed	15.9998	Weak
0735	Uterine Cancer	Primary	5	70	0	Negative	22C3	2.64577	Non-TMB High	Noninflamed	27.8683	Weak
0736	Colorectal Cancer	Primary	5	70	5	Positive	22C3	6.13217	Non-TMB High	Borderline	57.5592	Moderate
0737	Lung Cancer	Metastatic	5	70	0	Negative	22C3	10.5536	TMB High	Borderline	43.2449	Weak
0738	Colorectal Cancer	Metastatic	5	70	0	Negative	22C3	10.4605	TMB High	Noninflamed	34.2633	Weak
0739	Lung Cancer	Metastatic	10	70	0	Negative	22C3	12.2157	TMB High	Noninflamed	28.5543	Weak
0740	Lung Cancer	Metastatic	10	70	100	Positive	22C3	13.0984	TMB High	Borderline	44.4215	Moderate
0741	Colorectal Cancer	Primary	10	70	0	Negative	22C3	4.38395	Non-TMB High	Noninflamed	36.5252	Weak
0742	Colorectal Cancer	Primary	10	70	1	Positive	22C3	2.63084	Non-TMB High	Inflamed	80.587	Strong
0743	Bladder Cancer	Metastatic	10	70	0	Negative	SP142	12.1449	TMB High	Borderline	32.7894	Weak
0744	Pancreatic Cancer	Primary	10	70	0	Negative	22C3	0	Non-TMB High	Borderline	55.7744	Moderate
0745	Lung Cancer	Primary	10	70	1	Positive	22C3	20.0644	TMB High	Noninflamed	30.1285	Weak
0746	Lung Cancer	Metastatic	10	70	1	Positive	22C3	14.1614	TMB High	Noninflamed	14.6048	Weak
0747	Head and Neck Cancer	Metastatic	10	70	0	Negative	22C3	7.02352	Non-TMB High	Borderline	31.6103	Weak
0748	Ovarian Cancer	Primary	10	70	5	Positive	22C3	4.3705	Non-TMB High	Noninflamed	31.2292	Weak
0749	Lung Cancer	Primary	10	70	2	Positive	22C3	7.85807	Non-TMB High	Inflamed	78.7217	Strong
0750	Lung Cancer	Metastatic	10	70	70	Positive	22C3	32.3632	TMB High	Noninflamed	25.6538	Weak
0751	Ovarian Cancer	Metastatic	10	70	0	Negative	22C3	3.49904	Non-TMB High	Noninflamed	30.2749	Weak
0752	Colorectal Cancer	Primary	20	70	0	Negative	22C3	13.1243	TMB High	Noninflamed	28.5521	Weak
0753	Lung Cancer	Primary	20	70	80	Positive	22C3	7.85992	Non-TMB High	Borderline	46.3357	Moderate
0754	Lung Cancer	Metastatic	30	70	80	Positive	22C3	12.2066	TMB High	Borderline	37.997	Weak
0755	Colorectal Cancer	Metastatic	30	70	0	Negative	22C3	6.11617	Non-TMB High	Noninflamed	35.0113	Weak
0756	Lung Cancer	Primary	30	70	90	Positive	22C3	13.9147	TMB High	Noninflamed	29.0185	Weak
0757	Colorectal Cancer	Metastatic	30	70	0	Negative	22C3	7.11582	Non-TMB High	Noninflamed	36.8082	Weak
0758	Lung Cancer	Primary	40	70	0	Negative	22C3	2.62662	Non-TMB High	Borderline	58.3602	Moderate
0759	Lung Cancer	Primary	0	75	10	Positive	22C3	10.4605	TMB High	Noninflamed	31.6146	Weak
0760	Pancreatic Cancer	Metastatic	0	75	0	Negative	22C3	6.10746	Non-TMB High	Borderline	49.7616	Moderate
0761	Lung Cancer	Metastatic	0	75	5	Positive	22C3	4.34965	Non-TMB High	Borderline	37.9368	Weak
0762	Melanoma	Metastatic	0	75	0	Negative	28-8	9.55675	Non-TMB High	Noninflamed	19.3446	Weak
0763	Colorectal Cancer	Metastatic	0	75	0	Negative	22C3	21.7929	TMB High	Inflamed	63.174	Strong
0764	Prostate Cancer	Primary	0	75	0	Negative	22C3	4.36294	Non-TMB High	Noninflamed	13.4795	Weak
0765	Colorectal Cancer	Primary	0	75	0	Negative	22C3	13.0666	TMB High	Noninflamed	19.2462	Weak
0766	Ovarian Cancer	Metastatic	0	75	5	Positive	22C3	1.75136	Non-TMB High	Inflamed	63.9128	Strong
0767	Lung Cancer	Metastatic	5	75	0	Negative	22C3	7.00044	Non-TMB High	Noninflamed	40.0612	Weak
0768	Lung Cancer	Primary	50	75	0	Negative	22C3	13.075	TMB High	Borderline	39.6594	Weak
0769	Uterine Cancer	Primary	0	80	20	Positive	22C3	7.8194	Non-TMB High	Borderline	45.8409	Moderate
0770	Ovarian Cancer	Metastatic	0	80	2	Positive	22C3	6.97952	Non-TMB High	Borderline	57.9842	Moderate
0771	Lung Cancer	Metastatic	0	80	1	Positive	22C3	34.1265	TMB High	Inflamed	72.8157	Strong
0772	Lung Cancer	Metastatic	0	80	80	Positive	22C3	28.7829	TMB High	Borderline	50.8512	Moderate
0773	Ovarian Cancer	Metastatic	0	80	2	Positive	22C3	7.83791	Non-TMB High	Inflamed	69.0393	Strong
0774	Lung Cancer	Primary	0	80	80	Positive	22C3	4.36402	Non-TMB High	Inflamed	90.3301	Strong
0775	Ovarian Cancer	Metastatic	0	80	3	Positive	22C3	1.74509	Non-TMB High	Inflamed	58.1916	Moderate
0776	Cervical Cancer	Metastatic	0	80	1	Positive	22C3	4.35861	Non-TMB High	Inflamed	71.3102	Strong
0777	Neuroendocrine Tumors	Metastatic	0	80	0	Negative	22C3	14.8456	TMB High	Borderline	57.9272	Moderate
0778	Lung Cancer	Primary	0	80	90	Positive	22C3	6.12394	Non-TMB High	Inflamed	76.9937	Strong
0779	Lung Cancer	Primary	0	80	1	Positive	22C3	22.8148	TMB High	Inflamed	61.2987	Moderate
0780	Lung Cancer	Primary	0	80	1	Positive	22C3	4.43727	Non-TMB High	Inflamed	84.5912	Strong
0781	Lung Cancer	Metastatic	0	80	1	Positive	22C3	6.13913	Non-TMB High	Inflamed	76.8662	Strong
0782	Breast Cancer	Metastatic	0	80	5	Positive	22C3	51.5352	TMB High	Borderline	55.6272	Moderate
0783	Sarcoma	Recurrent	0	80	0	Negative	22C3	2.62014	Non-TMB High	Inflamed	64.6656	Strong
0784	Lung Cancer	Primary	0	80	0	Negative	22C3	16.6198	TMB High	Borderline	46.8879	Moderate
0785	Melanoma	Metastatic	0	80	0	Negative	28-8	12.2235	TMB High	Noninflamed	38.9158	Weak
0786	Lung Cancer	Primary	0	80	0	Negative	22C3	6.9823	Non-TMB High	Borderline	40.5941	Weak
0787	Lung Cancer	Primary	0	80	20	Positive	22C3	10.4382	TMB High	Noninflamed	22.7031	Weak
0788	Lung Cancer	Recurrent	0	80	5	Positive	22C3	6.99015	Non-TMB High	Noninflamed	35.0508	Weak
0789	Lung Cancer	Metastatic	0	80	50	Positive	22C3	8.74612	Non-TMB High	Inflamed	66.9509	Strong
0790	Lung Cancer	Primary	0	80	0	Negative	22C3	20.9408	TMB High	Noninflamed	36.3269	Weak
0791	Lung Cancer	Primary	0	80	1	Positive	22C3	26.0962	TMB High	Borderline	53.8459	Moderate
0792	Lung Cancer	Primary	0	80	60	Positive	22C3	7.85236	Non-TMB High	Inflamed	63.6734	Strong
0793	Lung Cancer	Primary	0	80	10	Positive	22C3	8.76803	Non-TMB High	Borderline	62.3439	Strong
0794	Lung Cancer	Metastatic	0	80	1	Positive	22C3	6.96524	Non-TMB High	Inflamed	87.9871	Strong
0795	Male Genital Cancer	Metastatic	0	80	100	Positive	22C3	3.50566	Non-TMB High	Inflamed	78.1473	Strong
0796	Lung Cancer	Primary	0	80	80	Positive	22C3	8.8611	Non-TMB High	Inflamed	69.1019	Strong
0797	Colorectal Cancer	Metastatic	0	80	0	Negative	22C3	0	Non-TMB High	Borderline	59.4297	Moderate
0798	Lung Cancer	Metastatic	0	80	0	Negative	22C3	4.38684	Non-TMB High	Inflamed	75.099	Strong
0799	Lung Cancer	Primary	0	80	0	Negative	22C3	8.69191	Non-TMB High	Noninflamed	18.7777	Weak
0800	Lung Cancer	Primary	0	80	0	Negative	22C3	11.3742	TMB High	Borderline	59.0433	Moderate
0801	Eye and Adnexa Cancers	Metastatic	0	80	10	Positive	28-8	6.11031	Non-TMB High	Inflamed	67.5995	Strong
0802	Lung Cancer	Primary	0	80	0	Negative	22C3	13.214	TMB High	Borderline	56.8872	Moderate
0803	Sarcoma	Metastatic	0	80	0	Negative	22C3	4.36948	Non-TMB High	Borderline	50.415	Moderate
0804	Lung Cancer	Primary	0	80	50	Positive	22C3	15.9962	TMB High	Inflamed	70.7177	Strong
0805	Lung Cancer	Primary	0	80	80	Positive	22C3	4.37176	Non-TMB High	Noninflamed	26.5482	Weak
0806	Lung Cancer	Metastatic	0	80	0	Negative	22C3	7.85075	Non-TMB High	Noninflamed	32.9886	Weak
0807	Melanoma	Metastatic	0	80	1	Positive	28-8	13.9433	TMB High	Inflamed	83.4217	Strong
0808	Ovarian Cancer	Primary	0	80	0	Negative	22C3	5.23955	Non-TMB High	Borderline	37.7746	Weak
0809	Melanoma	Metastatic	0	80	5	Positive	28-8	4.36987	Non-TMB High	Inflamed	74.5102	Strong
0810	Lung Cancer	Primary	0	80	100	Positive	22C3	12.2446	TMB High	Inflamed	68.898	Strong
0811	Lung Cancer	Metastatic	0	80	0	Negative	22C3	8.75285	Non-TMB High	Borderline	35.9189	Weak
0812	Lung Cancer	Primary	0	80	2	Positive	22C3	3.48819	Non-TMB High	Noninflamed	29.8567	Weak
0813	Lung Cancer	Primary	0	80	0	Negative	22C3	5.25132	Non-TMB High	Borderline	49.7278	Moderate
0814	Prostate Cancer	Primary	0	80	0	Negative	22C3	6.12004	Non-TMB High	Borderline	47.0708	Moderate
0815	Lung Cancer	Metastatic	0	80	2	Positive	22C3	3.49034	Non-TMB High	Borderline	51.176	Moderate
0816	Head and Neck Cancer	Metastatic	0	80	1	Positive	28-8	6.10355	Non-TMB High	Noninflamed	23.7023	Weak
0817	Lung Cancer	Primary	0	80	0	Negative	22C3	135.913	TMB High	Borderline	54.6995	Moderate
0818	Ovarian Cancer	Metastatic	0	80	5	Positive	22C3	0.884761	Non-TMB High	Borderline	51.6723	Moderate
0819	Bladder Cancer	Metastatic	0	80			SP142	7.88609	Non-TMB High	Borderline	52.4444	Moderate
0820	Lung Cancer	Metastatic	0	80	5	Positive	22C3	13.9053	TMB High	Noninflamed	31.9299	Weak
0821	Lung Cancer	Metastatic	0	80	0	Negative	22C3	6.99525	Non-TMB High	Noninflamed	19.3925	Weak
0822	Lung Cancer	Metastatic	0	80	0	Negative	22C3	23.5545	TMB High	Noninflamed	28.6662	Weak
0823	Colorectal Cancer	Metastatic	0	80	1	Positive	22C3	5.24579	Non-TMB High	Noninflamed	22.6168	Weak
0824	Esophageal Cancer	Metastatic	0	80	0	Negative	22C3	9.63766	Non-TMB High	Borderline	38.9024	Weak
0825	Small Intestine Cancer	Metastatic	0	80	1	Positive	22C3	4.42035	Non-TMB High	Inflamed	73.6258	Strong
0826	Pancreatic Cancer	Metastatic	0	80	20	Positive	22C3	3.55711	Non-TMB High	Borderline	31.5719	Weak
0827	Sarcoma	Metastatic	0	80	3	Positive	22C3	12.2084	TMB High	Noninflamed	24.051	Weak
0828	Lung Cancer	Primary	0	80	60	Positive	22C3	4.36748	Non-TMB High	Noninflamed	14.5715	Weak
0829	Breast Cancer	Metastatic	0	80	0	Negative	22C3	6.13009	Non-TMB High	Borderline	33.4265	Weak
0830	Ovarian Cancer	Primary	0	80	0	Negative	22C3	7.03346	Non-TMB High	Noninflamed	27.7344	Weak
0831	Melanoma	Metastatic	0	80	0	Negative	28-8	10.4809	TMB High	Borderline	50.9286	Moderate
0832	Breast Cancer	Metastatic	0	80	2	Positive	22C3	7.8838	Non-TMB High	Noninflamed	26.491	Weak
0833	Lung Cancer	Primary	0	80	70	Positive	22C3	20.9321	TMB High	Borderline	49.1886	Moderate
0834	Melanoma	Metastatic	0	80	0	Negative	28-8	2.62768	Non-TMB High	Borderline	49.9119	Moderate
0835	Colorectal Cancer	Primary	0	80	0	Negative	22C3	1.75974	Non-TMB High	Borderline	42.5192	Weak
0836	Lung Cancer	Primary	0	80	0	Negative	22C3	10.5003	TMB High	Inflamed	69.5017	Strong
0837	Melanoma	Metastatic	0	80	0	Negative	28-8	0.877726	Non-TMB High	Noninflamed	23.0914	Weak
0838	Lung Cancer	Primary	0	80	60	Positive	22C3	3.54585	Non-TMB High	Inflamed	71.8628	Strong
0839	Colorectal Cancer	Metastatic	0	80	0	Negative	22C3	3.55059	Non-TMB High	Noninflamed	26.8589	Weak
0840	Melanoma	Metastatic	0	80	0	Negative	28-8	20.2063	TMB High	Noninflamed	33.096	Weak
0841	Prostate Cancer	Metastatic	0	80	0	Negative	22C3	1.74225	Non-TMB High	Inflamed	72.5592	Strong
0842	Lung Cancer	Primary	0	80	2	Positive	22C3	4.44355	Non-TMB High	Borderline	53.2202	Moderate
0843	Ovarian Cancer	Metastatic	0	80	0	Negative	22C3	2.61652	Non-TMB High	Borderline	39.7685	Weak
0844	Ovarian Cancer	Primary	0	80	1	Positive	22C3	0.879432	Non-TMB High	Noninflamed	31.0243	Weak
0845	Lung Cancer	Metastatic	0	80	20	Positive	22C3	10.5702	TMB High	Borderline	43.3169	Weak
0846	Prostate Cancer	Primary	0	80	0	Negative	22C3	4.36875	Non-TMB High	Noninflamed	32.5676	Weak
0847	Head and Neck Cancer	Metastatic	0	80	0	Negative	22C3	9.60597	Non-TMB High	Borderline	40.944	Weak
0848	Uterine Cancer	Primary	0	80	0	Negative	22C3	6.08261	Non-TMB High	Noninflamed	30.368	Weak
0849	Lung Cancer	Metastatic	0	80	25	Positive	22C3	17.3677	TMB High	Noninflamed	43.3105	Weak
0850	Sarcoma	Recurrent	0	80	0	Negative	22C3	5.23127	Non-TMB High	Borderline	52.947	Moderate
0851	Lung Cancer	Primary	0	80	60	Positive	22C3	21.7456	TMB High	Inflamed	81.7141	Strong
0852	Ovarian Cancer	Metastatic	0	80	5	Positive	22C3	5.25687	Non-TMB High	Noninflamed	20.841	Weak
0853	Uterine Cancer	Recurrent	0	80	5	Positive	22C3	4.37186	Non-TMB High	Noninflamed	19.983	Weak
0854	Pancreatic Cancer	Primary	0	80	5	Positive	22C3	7.85774	Non-TMB High	Inflamed	68.238	Strong
0855	Basal Cell Carcinoma of the Skin	Primary	0	80	0	Negative	22C3	34.9186	TMB High	Borderline	41.4922	Weak
0856	Breast Cancer	Metastatic	0	80	0	Negative	22C3	2.61594	Non-TMB High	Inflamed	68.173	Strong
0857	Melanoma	Primary	0	80	0	Negative	28-8	8.74411	Non-TMB High	Borderline	45.4177	Moderate
0858	Lung Cancer	Metastatic	0	80	50	Positive	22C3	7.00973	Non-TMB High	Borderline	49.7435	Moderate
0859	Esophageal Cancer	Primary	0	80			22C3	29.0173	TMB High	Borderline	38.2453	Weak
0860	Lung Cancer	Metastatic	0	80	100	Positive	22C3	18.6324	TMB High	Borderline	38.837	Weak
0861	Ovarian Cancer	Metastatic	0	80	0	Negative	22C3	6.98548	Non-TMB High	Inflamed	67.0646	Strong
0862	Breast Cancer	Metastatic	0	80	0	Negative	22C3	3.51757	Non-TMB High	Noninflamed	35.0688	Weak
0863	Breast Cancer	Metastatic	0	80	0	Negative	22C3	21.1217	TMB High	Borderline	59.7774	Moderate
0864	Sarcoma	Primary	0	80	0	Negative	22C3	3.4882	Non-TMB High	Borderline	42.1224	Weak
0865	Small Intestine Cancer	Primary	0	80	0	Negative	22C3	14.0434	TMB High	Noninflamed	39.1184	Weak
0866	Ovarian Cancer	Metastatic	0	80	0	Negative	22C3	6.9499	Non-TMB High	Noninflamed	24.8159	Weak
0867	Head and Neck Cancer	Metastatic	0	80	0	Negative	22C3	7.01485	Non-TMB High	Borderline	50.2431	Moderate
0868	Brain and Nervous System Cancer	Recurrent	0	80	0	Negative	22C3	6.12871	Non-TMB High	Borderline	39.45	Weak
0869	Melanoma	Primary	0	80	5	Positive	28-8	17.6103	TMB High	Inflamed	72.1615	Strong
0870	Prostate Cancer	Primary	0	80	0	Negative	22C3	0	Non-TMB High	Noninflamed	20.2348	Weak
0871	Lung Cancer	Metastatic	0	80	100	Positive	22C3	23.4888	TMB High	Borderline	48.5917	Moderate
0872	Sarcoma	Metastatic	0	80	0	Negative	22C3	3.50698	Non-TMB High	Borderline	53.2948	Moderate
0873	Brain and Nervous System Cancer	Primary	0	80	0	Negative	22C3	3.50942	Non-TMB High	Borderline	31.6982	Weak
0874	Ovarian Cancer	Primary	0	80	0	Negative	22C3	6.12827	Non-TMB High	Noninflamed	13.9007	Weak
0875	Lung Cancer	Metastatic	0	80	70	Positive	22C3	13.2775	TMB High	Borderline	43.9326	Moderate
0876	Adrenal Gland Cancer	Primary	0	80	0	Negative	22C3	4.38816	Non-TMB High	Noninflamed	19.5702	Weak
0877	Stomach Cancer	Metastatic	0	80	0	Negative	22C3	6.25283	Non-TMB High	Noninflamed	30.5361	Weak
0878	Prostate Cancer	Metastatic	0	80	0	Negative	22C3	6.98633	Non-TMB High	Noninflamed	19.9019	Weak
0879	Lung Cancer	Primary	0	80	0	Negative	22C3	3.53186	Non-TMB High	Inflamed	65.8037	Strong
0880	Lung Cancer	Metastatic	0	80	0	Negative	22C3	13.0777	TMB High	Borderline	39.9659	Weak
0881	Prostate Cancer	Primary	0	80	0	Negative	22C3	5.27796	Non-TMB High	Noninflamed	30.4531	Weak
0882	Lung Cancer	Primary	0	80	0	Negative	22C3	6.10658	Non-TMB High	Noninflamed	28.8538	Weak
0883	Uterine Cancer	Metastatic	0	80	0	Negative	22C3	4.35691	Non-TMB High	Noninflamed	28.9788	Weak
0884	Prostate Cancer	Primary	0	80	0	Negative	22C3	3.51794	Non-TMB High	Borderline	51.1288	Moderate
0885	Ovarian Cancer	Primary	0	80	10	Positive	22C3	4.38109	Non-TMB High	Borderline	35.6058	Weak
0886	Melanoma	Primary	0	80	0	Negative	28-8	6.10045	Non-TMB High	Noninflamed	8.73373	Weak
0887	Unknown Primary Cancer	Metastatic	5	80	1	Positive	22C3	6.09638	Non-TMB High	Borderline	49.5577	Moderate
0888	Uterine Cancer	Primary	5	80	0	Negative	22C3	6.99083	Non-TMB High	Noninflamed	17.6047	Weak
0889	Lung Cancer	Primary	5	80	70	Positive	22C3	7.83576	Non-TMB High	Inflamed	62.5256	Strong
0890	Colorectal Cancer	Metastatic	5	80	0	Negative	22C3	6.32832	Non-TMB High	Noninflamed	27.3521	Weak
0891	Retroperitoneum and Peritoneum Cancer	Primary	5	80	0	Negative	22C3	6.9752	Non-TMB High	Borderline	35.8424	Weak
0892	Ovarian Cancer	Primary	5	80	5	Positive	22C3	3.48943	Non-TMB High	Borderline	43.9756	Moderate
0893	Colorectal Cancer	Primary	5	80	0	Negative	22C3	5.22973	Non-TMB High	Noninflamed	31.628	Weak
0894	Lung Cancer	Metastatic	5	80	100	Positive	22C3	13.9619	TMB High	Noninflamed	27.0012	Weak
0895	Lung Cancer	Metastatic	5	80	90	Positive	22C3	14.8135	TMB High	Noninflamed	23.3847	Weak
0896	Breast Cancer	Primary	5	80	0	Negative	22C3	3.47777	Non-TMB High	Noninflamed	19.9547	Weak
0897	Uterine Cancer	Primary	10	80	0	Negative	22C3	27.7973	TMB High	Inflamed	62.6767	Strong
0898	Lung Cancer	Primary	10	80	80	Positive	22C3	6.96118	Non-TMB High	Borderline	36.2432	Weak
0899	Esophageal Cancer	Primary	10	80	5	Positive	22C3	6.16393	Non-TMB High	Noninflamed	19.6508	Weak
0900	Colorectal Cancer	Metastatic	10	80	0	Negative	22C3	12.2534	TMB High	Borderline	46.2929	Moderate
0901	Lung Cancer	Primary	10	80	5	Positive	22C3	4.38395	Non-TMB High	Borderline	46.826	Moderate
0902	Unknown Primary Cancer	Metastatic	10	80	100	Positive	22C3	33.9613	TMB High	Borderline	45.6309	Moderate
0903	Melanoma	Primary	10	80	5	Positive	28-8	65.6329	TMB High	Borderline	50.3029	Moderate
0904	Head and Neck Cancer	Metastatic	10	80	0	Negative	28-8	8.76157	Non-TMB High	Noninflamed	23.9569	Weak
0905	Lung Cancer	Metastatic	10	80	2	Positive	22C3	13.1208	TMB High	Noninflamed	30.2048	Weak
0906	Colorectal Cancer	Primary	10	80	0	Negative	22C3	5.27349	Non-TMB High	Borderline	42.8414	Weak
0907	Gallbladder Cancer	Metastatic	10	80	60	Positive	22C3	4.41955	Non-TMB High	Borderline	30.7439	Weak
0908	Adrenal Gland Cancer	Primary	10	80	0	Negative	22C3	4.34846	Non-TMB High	Noninflamed	21.6413	Weak
0909	Lung Cancer	Primary	20	80	5	Positive	22C3	13.9774	TMB High	Inflamed	64.9791	Strong
0910	Lung Cancer	Primary	20	80	100	Positive	22C3	16.6071	TMB High	Inflamed	68.0504	Strong
0911	Lung Cancer	Primary	20	80	0	Negative	22C3	23.5798	TMB High	Noninflamed	32.4617	Weak
0912	Lung Cancer	Metastatic	20	80	0	Negative	22C3	9.56857	Non-TMB High	Borderline	49.1979	Moderate
0913	Brain and Nervous System Cancer	Primary	20	80	1	Positive	22C3	0.87075	Non-TMB High	Borderline	31.1106	Weak
0914	Lung Cancer	Primary	20	80	90	Positive	22C3	5.22933	Non-TMB High	Borderline	44.9891	Moderate
0915	Lung Cancer	Primary	20	80	0	Negative	22C3	1.77588	Non-TMB High	Noninflamed	30.4186	Weak
0916	Ovarian Cancer	Metastatic	20	80	1	Positive	22C3	2.62551	Non-TMB High	Noninflamed	15.0479	Weak
0917	Lung Cancer	Metastatic	20	80	0	Negative	22C3	8.73394	Non-TMB High	Borderline	41.9741	Weak
0918	Ovarian Cancer	Metastatic	30	80	0	Negative	22C3	6.09026	Non-TMB High	Borderline	46.0125	Moderate
0919	Lung Cancer	Primary	30	80	10	Positive	22C3	6.05254	Non-TMB High	Borderline	48.5145	Moderate
0920	Melanoma	Primary	30	80	0	Negative	28-8	30.4976	TMB High	Noninflamed	33.4572	Weak
0921	Lung Cancer	Primary	30	80	0	Negative	22C3	15.6822	TMB High	Borderline	41.8082	Weak
0922	Lung Cancer	Primary	30	80	1	Positive	22C3	7.0067	Non-TMB High	Borderline	39.2526	Weak
0923	Lung Cancer	Metastatic	50	80	2	Positive	22C3	14.814	TMB High	Noninflamed	27.1745	Weak
0924	Liver and Bile Duct Cancer	Metastatic	50	80	1	Positive	22C3	16.6525	TMB High	Noninflamed	28.6974	Weak
0925	Liver and Bile Duct Cancer	Metastatic	50	80	0	Negative	22C3	1.75616	Non-TMB High	Borderline	54.8521	Moderate
0926	Lung Cancer	Primary	50	80	100	Positive	22C3	22.0025	TMB High	Borderline	41.674	Weak
0927	Prostate Cancer	Primary	0	85	0	Negative	22C3	4.36202	Non-TMB High	Noninflamed	35.5766	Weak
0928	Pancreatic Cancer	Metastatic	0	85	0	Negative	22C3	6.96008	Non-TMB High	Noninflamed	22.9823	Weak
0929	Unknown Primary Cancer	Metastatic	0	85	0	Negative	22C3	0	Non-TMB High	Noninflamed	29.9604	Weak
0930	Kidney and Renal Pelvis Cancer	Metastatic	0	85	0	Negative	22C3	4.35545	Non-TMB High	Borderline	51.4922	Moderate
0931	Unknown Primary Cancer	Metastatic	0	85	0	Negative	22C3	4.36772	Non-TMB High	Noninflamed	19.9978	Weak
0932	Unknown Primary Cancer	Metastatic	0	85	0	Negative	22C3	2.6501	Non-TMB High	Inflamed	75.6718	Strong
0933	Colorectal Cancer	Primary	5	85	0	Negative	22C3	7.21908	Non-TMB High	Noninflamed	33.1955	Weak
0934	Lung Cancer	Primary	10	85	80	Positive	22C3	18.3458	TMB High	Borderline	60.6771	Moderate
0935	Lung Cancer	Metastatic	10	85	2	Positive	22C3	4.3573	Non-TMB High	Noninflamed	32.3096	Weak
0936	Lung Cancer	Primary	0	90	2	Positive	22C3	15.6917	TMB High	Borderline	58.039	Moderate
0937	Bladder Cancer	Metastatic	0	90	0	Negative	SP142	8.77888	Non-TMB High	Borderline	40.1041	Weak
0938	Lung Cancer	Primary	0	90	3	Positive	22C3	19.1801	TMB High	Borderline	60.853	Moderate
0939	Lung Cancer	Primary	0	90	0	Negative	22C3	9.56215	Non-TMB High	Inflamed	66.6016	Strong
0940	Lung Cancer	Primary	0	90	0	Negative	22C3	12.3668	TMB High	Borderline	45.8544	Moderate
0941	Melanoma	Metastatic	0	90	2	Positive	28-8	15.6901	TMB High	Noninflamed	26.3166	Weak
0942	Melanoma	Primary	0	90	0	Negative	28-8	12.2391	TMB High	Borderline	44.4886	Moderate
0943	Melanoma	Metastatic	0	90	0	Negative	28-8	5.27991	Non-TMB High	Inflamed	76.3118	Strong
0944	Sarcoma	Metastatic	0	90	0	Negative	22C3	3.51492	Non-TMB High	Inflamed	80.7536	Strong
0945	Sarcoma	Primary	0	90	0	Negative	22C3	5.22676	Non-TMB High	Inflamed	89.9793	Strong
0946	Ovarian Cancer	Metastatic	0	90	10	Positive	22C3	2.64068	Non-TMB High	Inflamed	85.3266	Strong
0947	Gallbladder Cancer	Primary	0	90	0	Negative	22C3	5.25325	Non-TMB High	Inflamed	80.0286	Strong
0948	Melanoma	Metastatic	0	90	20	Positive	28-8	69.6913	TMB High	Borderline	51.7334	Moderate
0949	Melanoma	Metastatic	0	90	5	Positive	28-8	13.9313	TMB High	Noninflamed	38.2963	Weak
0950	Melanoma	Metastatic	0	90	0	Negative	28-8	165.991	TMB High	Borderline	58.9662	Moderate
0951	Lipomatous Neoplasms	Primary	0	90	0	Negative	22C3	0.870098	Non-TMB High	Inflamed	83.6475	Strong
0952	Uterine Cancer	Primary	0	90	0	Negative	22C3	15.7744	TMB High	Borderline	53.884	Moderate
0953	Lung Cancer	Metastatic	0	90	5	Positive	22C3	5.30518	Non-TMB High	Inflamed	67.1135	Strong
0954	Ovarian Cancer	Primary	0	90	0	Negative	22C3	1.75867	Non-TMB High	Borderline	46.5538	Moderate
0955	Lung Cancer	Metastatic	0	90	1	Positive	22C3	13.0608	TMB High	Noninflamed	40.3015	Weak
0956	Sarcoma	Metastatic	0	90	0	Negative	22C3	6.97464	Non-TMB High	Noninflamed	26.7794	Weak
0957	Prostate Cancer	Metastatic	0	90	0	Negative	22C3	4.37404	Non-TMB High	Borderline	58.4404	Moderate
0958	Ovarian Cancer	Metastatic	0	90	1	Positive	22C3	7.84031	Non-TMB High	Borderline	43.2734	Weak
0959	Lung Cancer	Primary	0	90	1	Positive	22C3	8.71967	Non-TMB High	Borderline	40.9466	Weak
0960	Colorectal Cancer	Primary	0	90	35	Positive	22C3	9.55912	Non-TMB High	Borderline	46.2517	Moderate
0961	Lung Cancer	Metastatic	0	90	50	Positive	22C3	33.402	TMB High	Inflamed	79.8117	Strong
0962	Prostate Cancer	Primary	0	90	0	Negative	22C3	3.58952	Non-TMB High	Borderline	56.5616	Moderate
0963	Prostate Cancer	Primary	0	90	0	Negative	22C3	2.65024	Non-TMB High	Borderline	54.7458	Moderate
0964	Lung Cancer	Metastatic	0	90	60	Positive	22C3	5.24021	Non-TMB High	Borderline	47.745	Moderate
0965	Breast Cancer	Metastatic	0	90	0	Negative	22C3	1.75003	Non-TMB High	Borderline	37.1099	Weak
0966	Testicular Cancer	Metastatic	0	90	0	Negative	22C3	7.88606	Non-TMB High	Borderline	47.9566	Moderate
0967	Sarcoma	Metastatic	0	90	0	Negative	22C3	4.35283	Non-TMB High	Noninflamed	23.7091	Weak
0968	Lung Cancer	Primary	0	90	5	Positive	22C3	13.0552	TMB High	Noninflamed	23.4507	Weak
0969	Breast Cancer	Primary	0	90	2	Positive	22C3	5.2476	Non-TMB High	Borderline	53.6006	Moderate
0970	Lung Cancer	Metastatic	0	90	100	Positive	22C3	17.502	TMB High	Noninflamed	33.9431	Weak
0971	Melanoma	Metastatic	0	90	30	Positive	28-8	5.24937	Non-TMB High	Inflamed	79.8368	Strong
0972	Thyroid Cancer	Primary	0	90	10	Positive	22C3	0.875286	Non-TMB High	Borderline	57.0836	Moderate
0973	Stomach Cancer	Primary	0	90	20	Positive	22C3	16.8422	TMB High	Inflamed	73.4041	Strong
0974	Sarcoma	Recurrent	0	90	0	Negative	22C3	2.61327	Non-TMB High	Borderline	44.9589	Moderate
0975	Ovarian Cancer	Metastatic	0	90	5	Positive	22C3	4.3825	Non-TMB High	Noninflamed	39.3358	Weak
0976	Sarcoma	Primary	0	90	50	Positive	22C3	6.10696	Non-TMB High	Inflamed	68.0242	Strong
0977	Lung Cancer	Metastatic	0	90	1	Positive	22C3	13.9929	TMB High	Noninflamed	47.6329	Moderate
0978	Breast Cancer	Metastatic	0	90	1	Positive	22C3	9.66747	Non-TMB High	Noninflamed	21.3918	Weak
0979	Pancreatic Cancer	Metastatic	0	90	0	Negative	22C3	11.3298	TMB High	Noninflamed	24.1355	Weak
0980	Uterine Cancer	Primary	0	90	5	Positive	22C3	3.54035	Non-TMB High	Inflamed	69.586	Strong
0981	Thymic Cancer	Primary	0	90	100	Positive	22C3	2.64561	Non-TMB High	Inflamed	62.2486	Strong
0982	Breast Cancer	Primary	0	90	5	Positive	22C3	4.3674	Non-TMB High	Noninflamed	25.2468	Weak
0983	Uterine Cancer	Primary	0	90	0	Negative	22C3	2.62028	Non-TMB High	Noninflamed	29.7341	Weak
0984	Breast Cancer	Metastatic	0	90	1	Positive	22C3	11.3696	TMB High	Inflamed	59.0795	Moderate
0985	Ovarian Cancer	Metastatic	0	90	0	Negative	22C3	3.48259	Non-TMB High	Borderline	36.5424	Weak
0986	Sarcoma	Primary	0	90	50	Positive	22C3	6.99658	Non-TMB High	Inflamed	67.3784	Strong
0987	Breast Cancer	Primary	0	90	5	Positive	22C3	7.84967	Non-TMB High	Noninflamed	26.1844	Weak
0988	Ovarian Cancer	Metastatic	0	90	0	Negative	22C3	11.3108	TMB High	Borderline	44.5531	Moderate
0989	Breast Cancer	Metastatic	0	90	0	Negative	22C3	2.63536	Non-TMB High	Borderline	44.5618	Moderate
0990	Breast Cancer	Recurrent	0	90	1	Positive	22C3	9.62479	Non-TMB High	Borderline	46.8628	Moderate
0991	Lung Cancer	Primary	0	90	5	Positive	22C3	6.11329	Non-TMB High	Borderline	28.7969	Weak
0992	Lung Cancer	Metastatic	0	90	20	Positive	22C3	12.2009	TMB High	Noninflamed	45.0941	Moderate
0993	Ovarian Cancer	Metastatic	0	90	0	Negative	22C3	7.10806	Non-TMB High	Borderline	52.5594	Moderate
0994	Sarcoma	Primary	0	90	0	Negative	22C3	8.78701	Non-TMB High	Noninflamed	30.9794	Weak
0995	Lung Cancer	Primary	0	90	0	Negative	22C3	16.5939	TMB High	Borderline	42.5787	Weak
0996	Lung Cancer	Metastatic	0	90	90	Positive	22C3	25.3623	TMB High	Borderline	55.8721	Moderate
0997	Pancreatic Cancer	Metastatic	0	90	0	Negative	22C3	5.21653	Non-TMB High	Borderline	52.9683	Moderate
0998	Head and Neck Cancer	Metastatic	0	90	20	Positive	28-8	6.03022	Non-TMB High	Inflamed	57.7016	Moderate
0999	Ovarian Cancer	Primary	0	90	3	Positive	22C3	1.74911	Non-TMB High	Borderline	57.6548	Moderate
1000	Breast Cancer	Metastatic	0	90	0	Negative	22C3	6.22588	Non-TMB High	Inflamed	72.5243	Strong
1001	Breast Cancer	Metastatic	0	90	0	Negative	22C3	7.90786	Non-TMB High	Borderline	35.1589	Weak
1002	Neuroendocrine Tumors	Metastatic	0	90	20	Positive	22C3	7.85097	Non-TMB High	Borderline	47.0093	Moderate
1003	Breast Cancer	Metastatic	0	90	0	Negative	22C3	20.1004	TMB High	Noninflamed	23.713	Weak
1004	Lung Cancer	Metastatic	0	90	0	Negative	22C3	13.0933	TMB High	Noninflamed	27.7871	Weak
1005	Melanoma	Metastatic	0	90	5	Positive	28-8	8.72265	Non-TMB High	Noninflamed	30.1853	Weak
1006	Prostate Cancer	Metastatic	0	90	0	Negative	22C3	5.38506	Non-TMB High	Noninflamed	28.9576	Weak
1007	Stomach Cancer	Metastatic	0	90			22C3	6.98692	Non-TMB High	Borderline	50.0114	Moderate
1008	Ovarian Cancer	Metastatic	0	90	20	Positive	22C3	13.1151	TMB High	Borderline	54.9153	Moderate
1009	Lung Cancer	Metastatic	0	90	0	Negative	22C3	18.3457	TMB High	Noninflamed	11.2117	Weak
1010	Lung Cancer	Metastatic	0	90	70	Positive	22C3	22.6426	TMB High	Borderline	36.9346	Weak
1011	Melanoma	Metastatic	0	90	5	Positive	28-8	8.72975	Non-TMB High	Noninflamed	23.2676	Weak
1012	Lung Cancer	Metastatic	0	90	90	Positive	22C3	23.7721	TMB High	Noninflamed	24.3829	Weak
1013	Lung Cancer	Metastatic	0	90	20	Positive	22C3	7.04246	Non-TMB High	Inflamed	76.5524	Strong
1014	Lung Cancer	Primary	0	90	0	Negative	22C3	7.00879	Non-TMB High	Noninflamed	23.5939	Weak
1015	Lung Cancer	Primary	0	90	90	Positive	22C3	0.87586	Non-TMB High	Inflamed	71.9774	Strong
1016	Breast Cancer	Metastatic	0	90	1	Positive	22C3	20.1491	TMB High	Noninflamed	21.752	Weak
1017	Lung Cancer	Metastatic	0	90	10	Positive	22C3	9.56777	Non-TMB High	Noninflamed	37.8178	Weak
1018	Ovarian Cancer	Metastatic	0	90	0	Negative	22C3	4.41254	Non-TMB High	Noninflamed	29.7704	Weak
1019	Esophageal Cancer	Primary	0	90			22C3	7.03249	Non-TMB High	Noninflamed	30.6947	Weak
1020	Lung Cancer	Metastatic	0	90	80	Positive	22C3	0.873417	Non-TMB High	Borderline	39.9918	Weak
1021	Breast Cancer	Primary	0	90	50	Positive	22C3	3.47224	Non-TMB High	Borderline	56.9797	Moderate
1022	Neuroendocrine Tumors	Metastatic	0	90	2	Positive	22C3	2.62115	Non-TMB High	Borderline	51.0123	Moderate
1023	Uterine Cancer	Primary	0	90	1	Positive	22C3	6.11519	Non-TMB High	Noninflamed	36.6794	Weak
1024	Lung Cancer	Primary	0	90	5	Positive	22C3	9.5963	Non-TMB High	Borderline	47.6363	Moderate
1025	Lung Cancer	Primary	0	90	0	Negative	22C3	8.00834	Non-TMB High	Borderline	41.4197	Weak
1026	Breast Cancer	Primary	0	90	5	Positive	22C3	5.27446	Non-TMB High	Borderline	56.2552	Moderate
1027	Sarcoma	Primary	0	90	90	Positive	22C3	23.5129	TMB High	Inflamed	84.9382	Strong
1028	Small Intestine Cancer	Metastatic	0	90	0	Negative	22C3	4.36863	Non-TMB High	Borderline	35.1972	Weak
1029	Neuroendocrine Tumors	Primary	0	90	0	Negative	22C3	4.37021	Non-TMB High	Noninflamed	43.6932	Weak
1030	Ovarian Cancer	Metastatic	0	90	0	Negative	22C3	3.50127	Non-TMB High	Borderline	40.9112	Weak
1031	Breast Cancer	Metastatic	0	90	0	Negative	22C3	4.36774	Non-TMB High	Noninflamed	33.2885	Weak
1032	Head and Neck Cancer	Primary	0	90	1	Positive	22C3	4.35636	Non-TMB High	Noninflamed	27.6049	Weak
1033	Lung Cancer	Primary	0	90	0	Negative	22C3	4.37503	Non-TMB High	Borderline	38.0682	Weak
1034	Ovarian Cancer	Primary	0	90	0	Negative	22C3	7.03486	Non-TMB High	Borderline	54.4712	Moderate
1035	Sarcoma	Recurrent	0	90	0	Negative	22C3	4.38675	Non-TMB High	Borderline	38.4797	Weak
1036	Neuroendocrine Tumors	Metastatic	0	90	0	Negative	22C3	10.4759	TMB High	Noninflamed	9.9166	Weak
1037	Breast Cancer	Metastatic	0	90	0	Negative	22C3	8.75269	Non-TMB High	Noninflamed	14.6971	Weak
1038	Lung Cancer	Metastatic	0	90	0	Negative	22C3	12.2025	TMB High	Noninflamed	28.4401	Weak
1039	Sarcoma	Metastatic	0	90	1	Positive	22C3	2.62657	Non-TMB High	Noninflamed	15.4064	Weak
1040	Lung Cancer	Metastatic	0	90	0	Negative	22C3	6.15716	Non-TMB High	Borderline	50.916	Moderate
1041	Lung Cancer	Primary	0	90	2	Positive	22C3	0	Non-TMB High	Noninflamed	26.5136	Weak
1042	Melanoma	Metastatic	0	90	90	Positive	28-8	13.2048	TMB High	Inflamed	74.3917	Strong
1043	Sarcoma	Primary	0	90	100	Positive	22C3	10.4854	TMB High	Inflamed	79.355	Strong
1044	Head and Neck Cancer	Metastatic	0	90	0	Negative	22C3	2.68868	Non-TMB High	Borderline	55.9303	Moderate
1045	Sarcoma	Primary	0	90	0	Negative	22C3	3.53616	Non-TMB High	Noninflamed	22.6978	Weak
1046	Liver and Bile Duct Cancer	Primary	0	90	0	Negative	22C3	9.61144	Non-TMB High	Borderline	27.1818	Weak
1047	Breast Cancer	Metastatic	0	90	2	Positive	22C3	4.40639	Non-TMB High	Borderline	34.8407	Weak
1048	Ovarian Cancer	Metastatic	0	90	5	Positive	22C3	7.88444	Non-TMB High	Noninflamed	22.0221	Weak
1049	Lung Cancer	Metastatic	0	90	90	Positive	22C3	11.336	TMB High	Borderline	58.6724	Moderate
1050	Sarcoma	Metastatic	0	90	0	Negative	22C3	1.74915	Non-TMB High	Noninflamed	24.1346	Weak
1051	Lung Cancer	Metastatic	0	90	2	Positive	22C3	6.08663	Non-TMB High	Inflamed	72.1521	Strong
1052	Sarcoma	Primary	0	90	0	Negative	22C3	3.39042	Non-TMB High	Noninflamed	23.4567	Weak
1053	Sarcoma	Primary	0	90	30	Positive	22C3	1.76796	Non-TMB High	Borderline	40.2393	Weak
1054	Liver and Bile Duct Cancer	Primary	0	90	0	Negative	22C3	3.49336	Non-TMB High	Noninflamed	26.2847	Weak
1055	Breast Cancer	Metastatic	0	90	30	Positive	22C3	6.08712	Non-TMB High	Borderline	30.7757	Weak
1056	Lung Cancer	Metastatic	0	90	1	Positive	22C3	22.7854	TMB High	Noninflamed	14.7478	Weak
1057	Lung Cancer	Metastatic	0	90	10	Positive	22C3	6.96876	Non-TMB High	Noninflamed	35.0683	Weak
1058	Kidney and Renal Pelvis Cancer	Metastatic	0	90	0	Negative	22C3	1.74777	Non-TMB High	Borderline	44.3638	Moderate
1059	Stomach Cancer	Primary	0	90			22C3	7.84588	Non-TMB High	Borderline	39.5563	Weak
1060	Lung Cancer	Primary	0	90	50	Positive	22C3	7.92614	Non-TMB High	Inflamed	66.0937	Strong
1061	Breast Cancer	Primary	0	90	0	Negative	22C3	10.5482	TMB High	Noninflamed	26.8161	Weak
1062	Pancreatic Cancer	Metastatic	0	90	0	Negative	22C3	2.60496	Non-TMB High	Borderline	32.8549	Weak
1063	Prostate Cancer	Metastatic	0	90	0	Negative	22C3	7.90657	Non-TMB High	Noninflamed	17.5521	Weak
1064	Neuroendocrine Tumors	Metastatic	0	90	0	Negative	22C3	12.4085	TMB High	Borderline	36.2772	Weak
1065	Head and Neck Cancer	Primary	0	90	25	Positive	22C3	5.25995	Non-TMB High	Noninflamed	28.1378	Weak
1066	Melanoma	Primary	0	90	0	Negative	28-8	10.4818	TMB High	Noninflamed	19.0304	Weak
1067	Kidney and Renal Pelvis Cancer	Metastatic	0	90	25	Positive	22C3	4.36076	Non-TMB High	Noninflamed	29.9724	Weak
1068	Lung Cancer	Metastatic	0	90	0	Negative	22C3	4.37785	Non-TMB High	Borderline	59.3011	Moderate
1069	Kidney and Renal Pelvis Cancer	Metastatic	0	90	2	Positive	22C3	5.24832	Non-TMB High	Borderline	50.8497	Moderate
1070	Lung Cancer	Metastatic	0	90	0	Negative	22C3	4.3555	Non-TMB High	Inflamed	73.5704	Strong
1071	Head and Neck Cancer	Metastatic	0	90	0	Negative	22C3	3.46838	Non-TMB High	Noninflamed	16.0003	Weak
1072	Ovarian Cancer	Primary	0	90	1	Positive	22C3	2.71673	Non-TMB High	Borderline	44.9704	Moderate
1073	Lung Cancer	Metastatic	0	90	0	Negative	22C3	4.46315	Non-TMB High	Noninflamed	17.7277	Weak
1074	Breast Cancer	Metastatic	0	90	5	Positive	22C3	6.98576	Non-TMB High	Noninflamed	13.7717	Weak
1075	Lung Cancer	Primary	0	90	0	Negative	22C3	27.4062	TMB High	Noninflamed	16.358	Weak
1076	Lung Cancer	Primary	0	90	0	Negative	22C3	2.61548	Non-TMB High	Noninflamed	17.1232	Weak
1077	Ovarian Cancer	Primary	0	90	2	Positive	22C3	11.5295	TMB High	Inflamed	59.9351	Moderate
1078	Neuroendocrine Tumors	Primary	0	90	5	Positive	22C3	6.97219	Non-TMB High	Inflamed	76.3307	Strong
1079	Colorectal Cancer	Primary	0	90	0	Negative	22C3	4.42249	Non-TMB High	Noninflamed	24.1044	Weak
1080	Sarcoma	Metastatic	0	90	0	Negative	22C3	6.14221	Non-TMB High	Noninflamed	12.5616	Weak
1081	Breast Cancer	Metastatic	0	90	0	Negative	22C3	25.4011	TMB High	Noninflamed	30.7037	Weak
1082	Brain and Nervous System Cancer	Metastatic	0	90	0	Negative	22C3	5.23103	Non-TMB High	Noninflamed	15.1985	Weak
1083	Sarcoma	Metastatic	0	90	0	Negative	22C3	9.56944	Non-TMB High	Borderline	34.2789	Weak
1084	Lung Cancer	Metastatic	0	90	5	Positive	22C3	16.7142	TMB High	Borderline	44.5426	Moderate
1085	Melanoma	Metastatic	0	90	5	Positive	28-8	22.5858	TMB High	Noninflamed	31.3151	Weak
1086	Sarcoma	Recurrent	0	90	0	Negative	22C3	2.61558	Non-TMB High	Noninflamed	27.9025	Weak
1087	Lung Cancer	Metastatic	0	90	10	Positive	22C3	16.5793	TMB High	Noninflamed	29.5376	Weak
1088	Head and Neck Cancer	Metastatic	0	90	0	Negative	22C3	2.61461	Non-TMB High	Noninflamed	21.2948	Weak
1089	Lung Cancer	Primary	0	90	0	Negative	22C3	25.4953	TMB High	Noninflamed	16.9546	Weak
1090	Thyroid Cancer	Primary	0	90	1	Positive	22C3	4.37888	Non-TMB High	Borderline	44.7449	Moderate
1091	Breast Cancer	Metastatic	0	90	0	Negative	22C3	9.8538	Non-TMB High	Noninflamed	20.3844	Weak
1092	Melanoma	Metastatic	0	90	0	Negative	28-8	3.48925	Non-TMB High	Noninflamed	16.2904	Weak
1093	Prostate Cancer	Metastatic	0	90	0	Negative	22C3	3.4833	Non-TMB High	Borderline	33.3685	Weak
1094	Breast Cancer	Metastatic	0	90	10	Positive	22C3	4.3877	Non-TMB High	Noninflamed	29.9706	Weak
1095	Breast Cancer	Metastatic	0	90	0	Negative	22C3	4.52968	Non-TMB High	Borderline	29.3639	Weak
1096	Ovarian Cancer	Primary	0	90	0	Negative	22C3	2.64342	Non-TMB High	Borderline	36.3195	Weak
1097	Head and Neck Cancer	Metastatic	0	90	0	Negative	22C3	9.76097	Non-TMB High	Noninflamed	18.0975	Weak
1098	Sarcoma	Primary	0	90	2	Positive	22C3	3.52684	Non-TMB High	Borderline	45.502	Moderate
1099	Prostate Cancer	Primary	0	90	0	Negative	22C3	7.97483	Non-TMB High	Noninflamed	24.6883	Weak
1100	Neuroendocrine Tumors	Primary	0	90	0	Negative	22C3	8.73644	Non-TMB High	Noninflamed	29.911	Weak
1101	Breast Cancer	Metastatic	0	90	0	Negative	22C3	3.50511	Non-TMB High	Noninflamed	9.10552	Weak
1102	Ovarian Cancer	Metastatic	0	90	2	Positive	22C3	2.65423	Non-TMB High	Noninflamed	13.3332	Weak
1103	Neuroendocrine Tumors	Metastatic	0	90	0	Negative	22C3	5.25239	Non-TMB High	Noninflamed	19.8948	Weak
1104	Breast Cancer	Metastatic	0	90	0	Negative	22C3	5.23325	Non-TMB High	Borderline	39.6823	Weak
1105	Uterine Cancer	Metastatic	0	90	0	Negative	22C3	7.86519	Non-TMB High	Noninflamed	9.23686	Weak
1106	Ovarian Cancer	Metastatic	0	90	1	Positive	22C3	3.52113	Non-TMB High	Borderline	46.607	Moderate
1107	Eye and Adnexa Cancers	Primary	0	90	0	Negative	28-8	0	Non-TMB High	Noninflamed	27.6624	Weak
1108	Neuroendocrine Tumors	Primary	0	90	0	Negative	22C3	2.62604	Non-TMB High	Noninflamed	21.0452	Weak
1109	Lung Cancer	Primary	0	90	0	Negative	22C3	1.74976	Non-TMB High	Noninflamed	13.783	Weak
1110	Lung Cancer	Metastatic	0	90	15	Positive	22C3	13.0893	TMB High	Noninflamed	27.5564	Weak
1111	Unknown Primary Cancer	Metastatic	0	90	0	Negative	22C3	6.97793	Non-TMB High	Borderline	63.2111	Strong
1112	Lung Cancer	Metastatic	0	90	20	Positive	22C3	4.45106	Non-TMB High	Borderline	37.2981	Weak
1113	Lung Cancer	Metastatic	0	90	20	Positive	22C3	3.5562	Non-TMB High	Noninflamed	19.2017	Weak
1114	Prostate Cancer	Metastatic	0	90	0	Negative	22C3	6.16694	Non-TMB High	Noninflamed	16.2707	Weak
1115	Liver and Bile Duct Cancer	Primary	0	90	0	Negative	22C3	5.24646	Non-TMB High	Borderline	57.5428	Moderate
1116	Esophageal Cancer	Primary	0	90			22C3	4.5457	Non-TMB High	Noninflamed	12.512	Weak
1117	Sarcoma	Primary	0	90	0	Negative	22C3	5.2511	Non-TMB High	Borderline	32.1327	Weak
1118	Breast Cancer	Primary	0	90	0	Negative	22C3	3.51619	Non-TMB High	Borderline	33.197	Weak
1119	Uterine Cancer	Primary	0	90	0	Negative	22C3	3.49077	Non-TMB High	Noninflamed	15.3544	Weak
1120	Kidney and Renal Pelvis Cancer	Primary	0	90	0	Negative	22C3	6.99276	Non-TMB High	Inflamed	74.7514	Strong
1121	Lung Cancer	Metastatic	0	90	0	Negative	22C3	9.71818	Non-TMB High	Noninflamed	14.0278	Weak
1122	Bladder Cancer	Primary	0	90	0	Negative	SP142	4.34008	Non-TMB High	Borderline	40.7478	Weak
1123	Head and Neck Cancer	Metastatic	0	90	0	Negative	22C3	6.12984	Non-TMB High	Noninflamed	12.3947	Weak
1124	Lung Cancer	Metastatic	0	90	100	Positive	22C3	18.3814	TMB High	Inflamed	60.7081	Moderate
1125	Lung Cancer	Metastatic	0	90	0	Negative	22C3	2.63604	Non-TMB High	Noninflamed	14.6287	Weak
1126	Prostate Cancer	Metastatic	0	90	0	Negative	22C3	1.7881	Non-TMB High	Noninflamed	18.1491	Weak
1127	Lung Cancer	Metastatic	0	90	10	Positive	22C3	4.36274	Non-TMB High	Noninflamed	20.1963	Weak
1128	Breast Cancer	Metastatic	0	90	1	Positive	22C3	7.05169	Non-TMB High	Noninflamed	40.4516	Weak
1129	Sarcoma	Primary	0	90	30	Positive	22C3	4.38692	Non-TMB High	Borderline	53.6612	Moderate
1130	Pancreatic Cancer	Primary	0	90	0	Negative	22C3	2.63727	Non-TMB High	Noninflamed	15.5349	Weak
1131	Prostate Cancer	Metastatic	0	90	0	Negative	22C3	6.10146	Non-TMB High	Noninflamed	17.5365	Weak
1132	Lung Cancer	Primary	5	90	0	Negative	22C3	8.77985	Non-TMB High	Inflamed	73.15	Strong
1133	Esophageal Cancer	Metastatic	5	90			22C3	9.59543	Non-TMB High	Borderline	32.7107	Weak
1134	Ovarian Cancer	Primary	5	90	0	Negative	22C3	14.0467	TMB High	Noninflamed	22.111	Weak
1135	Prostate Cancer	Primary	5	90	0	Negative	22C3	5.24917	Non-TMB High	Noninflamed	15.2942	Weak
1136	Mesothelioma	Primary	5	90	5	Positive	22C3	0	Non-TMB High	Borderline	38.1356	Weak
1137	Colorectal Cancer	Metastatic	5	90	0	Negative	22C3	9.56635	Non-TMB High	Noninflamed	29.0859	Weak
1138	Sarcoma	Primary	5	90	0	Negative	22C3	6.99524	Non-TMB High	Noninflamed	36.1477	Weak
1139	Brain and Nervous System Cancer	Primary	5	90	0	Negative	22C3	0	Non-TMB High	Borderline	35.3989	Weak
1140	Prostate Cancer	Primary	5	90	0	Negative	22C3	2.61026	Non-TMB High	Noninflamed	30.5863	Weak
1141	Lung Cancer	Primary	10	90	0	Negative	22C3	5.64114	Non-TMB High	Inflamed	69.1232	Strong
1142	Lung Cancer	Primary	10	90	60	Positive	22C3	4.37753	Non-TMB High	Inflamed	63.0266	Strong
1143	Head and Neck Cancer	Metastatic	10	90	0	Negative	22C3	2.61443	Non-TMB High	Inflamed	72.6069	Strong
1144	Ovarian Cancer	Metastatic	10	90	2	Positive	22C3	6.16227	Non-TMB High	Noninflamed	40.4261	Weak
1145	Colorectal Cancer	Metastatic	10	90	1	Positive	22C3	6.95606	Non-TMB High	Noninflamed	29.7616	Weak
1146	Kidney and Renal Pelvis Cancer	Metastatic	10	90	0	Negative	22C3	6.17	Non-TMB High	Borderline	48.5876	Moderate
1147	Bladder Cancer	Metastatic	10	90	0	Negative	SP142	6.94323	Non-TMB High	Noninflamed	26.0986	Weak
1148	Uterine Cancer	Metastatic	10	90	10	Positive	22C3	19.3862	TMB High	Borderline	42.6829	Weak
1149	Lung Cancer	Metastatic	10	90	0	Negative	22C3	11.3336	TMB High	Borderline	46.8742	Moderate
1150	Sarcoma	Metastatic	10	90	0	Negative	22C3	5.24663	Non-TMB High	Noninflamed	23.6914	Weak
1151	Brain and Nervous System Cancer	Recurrent	10	90	5	Positive	22C3	24.7641	TMB High	Borderline	40.8876	Weak
1152	Cervical Cancer	Primary	10	90	10	Positive	22C3	9.66257	Non-TMB High	Noninflamed	35.0577	Weak
1153	Ovarian Cancer	Primary	10	90	2	Positive	22C3	3.48551	Non-TMB High	Noninflamed	15.4468	Weak
1154	Small Intestine Cancer	Metastatic	20	90	90	Positive	22C3	28.8198	TMB High	Noninflamed	27.6487	Weak
1155	Breast Cancer	Primary	20	90	0	Negative	22C3	2.62925	Non-TMB High	Noninflamed	24.1489	Weak
1156	Pancreatic Cancer	Metastatic	20	90	0	Negative	22C3	0	Non-TMB High	Noninflamed	8.4489	Weak
1157	Lung Cancer	Primary	20	90	0	Negative	22C3	25.5018	TMB High	Noninflamed	13.8773	Weak
1158	Lung Cancer	Primary	20	90	70	Positive	22C3	6.13819	Non-TMB High	Noninflamed	26.5431	Weak
1159	Breast Cancer	Primary	20	90	0	Negative	22C3	6.08948	Non-TMB High	Noninflamed	36.4185	Weak
1160	Uterine Cancer	Primary	20	90	0	Negative	22C3	364.999	TMB High	Noninflamed	35.05	Weak
1161	Melanoma	Metastatic	30	90	5	Positive	28-8	14.757	TMB High	Noninflamed	35.5648	Weak
1162	Ovarian Cancer	Metastatic	30	90	1	Positive	22C3	3.48234	Non-TMB High	Noninflamed	19.0678	Weak
1163	Lung Cancer	Metastatic	30	90	70	Positive	22C3	13.0991	TMB High	Noninflamed	20.4099	Weak
1164	Lung Cancer	Metastatic	40	90	5	Positive	22C3	17.4737	TMB High	Borderline	48.8053	Moderate
1165	Lung Cancer	Primary	50	90	0	Negative	22C3	29.6924	TMB High	Borderline	49.5419	Moderate
1166	Neuroendocrine Tumors	Primary	50	90	0	Negative	22C3	6.08204	Non-TMB High	Noninflamed	15.9954	Weak
1167	Lung Cancer	Metastatic	50	90	0	Negative	22C3	14.7984	TMB High	Noninflamed	18.5786	Weak
1168	Pancreatic Cancer	Metastatic	50	90	50	Positive	22C3	5.23444	Non-TMB High	Noninflamed	16.5867	Weak
1169	Breast Cancer	Metastatic	50	90	1	Positive	22C3	6.94838	Non-TMB High	Noninflamed	15.7175	Weak
1170	Prostate Cancer	Metastatic	50	90	0	Negative	22C3	5.34954	Non-TMB High	Noninflamed	8.49386	Weak
1171	Lung Cancer	Primary	50	90	50	Positive	22C3	11.5296	TMB High	Borderline	43.8839	Moderate
1172	Sarcoma	Metastatic	0	95	90	Positive	22C3	2.61368	Non-TMB High	Borderline	43.9613	Moderate
1173	Esophageal Cancer	Primary	0	95			22C3	7.91225	Non-TMB High	Inflamed	59.6864	Moderate
1174	Colorectal Cancer	Metastatic	0	95	10	Positive	22C3	24.4093	TMB High	Inflamed	62.8411	Strong
1175	Breast Cancer	Metastatic	0	95	0	Negative	22C3	4.35295	Non-TMB High	Inflamed	66.8136	Strong
1176	Cervical Cancer	Primary	0	95			22C3	10.4774	TMB High	Inflamed	79.8772	Strong
1177	Lung Cancer	Metastatic	0	95	100	Positive	22C3	19.1904	TMB High	Inflamed	80.4398	Strong
1178	Sarcoma	Metastatic	0	95	0	Negative	22C3	2.61286	Non-TMB High	Inflamed	71.8486	Strong
1179	Lung Cancer	Metastatic	0	95	100	Positive	22C3	6.99963	Non-TMB High	Inflamed	61.0218	Moderate
1180	Sarcoma	Primary	0	95	0	Negative	22C3	2.6165	Non-TMB High	Borderline	37.5154	Weak
1181	Sarcoma	Primary	0	95	0	Negative	22C3	10.4844	TMB High	Borderline	48.1849	Moderate
1182	Melanoma	Metastatic	0	95	5	Positive	28-8	18.248	TMB High	Borderline	54.9215	Moderate
1183	Ovarian Cancer	Metastatic	0	95	1	Positive	22C3	7.05176	Non-TMB High	Inflamed	71.2461	Strong
1184	Stomach Cancer	Metastatic	0	95	0	Negative	22C3	6.11072	Non-TMB High	Inflamed	79.1313	Strong
1185	Ovarian Cancer	Metastatic	0	95	1	Positive	22C3	6.09421	Non-TMB High	Borderline	54.9453	Moderate
1186	Stomach Cancer	Metastatic	0	95			22C3	6.13159	Non-TMB High	Inflamed	68.0753	Strong
1187	Neuroendocrine Tumors	Metastatic	0	95	0	Negative	22C3	2.69025	Non-TMB High	Borderline	60.1977	Moderate
1188	Lung Cancer	Metastatic	0	95	100	Positive	22C3	11.3864	TMB High	Borderline	47.9049	Moderate
1189	Lung Cancer	Metastatic	0	95	5	Positive	22C3	11.4647	TMB High	Inflamed	77.1224	Strong
1190	Melanoma	Metastatic	0	95	0	Negative	28-8	4.36317	Non-TMB High	Borderline	49.014	Moderate
1191	Breast Cancer	Metastatic	0	95	0	Negative	22C3	2.62514	Non-TMB High	Borderline	30.9314	Weak
1192	Head and Neck Cancer	Metastatic	0	95	100	Positive	22C3	11.3538	TMB High	Inflamed	67.4884	Strong
1193	Sarcoma	Metastatic	0	95	0	Negative	22C3	4.39137	Non-TMB High	Inflamed	66.4067	Strong
1194	Lung Cancer	Primary	0	95	0	Negative	22C3	14.1029	TMB High	Noninflamed	25.376	Weak
1195	Breast Cancer	Metastatic	0	95	0	Negative	22C3	3.48595	Non-TMB High	Borderline	40.412	Weak
1196	Liver and Bile Duct Cancer	Primary	0	95	0	Negative	22C3	3.50582	Non-TMB High	Noninflamed	33.3474	Weak
1197	Stomach Cancer	Metastatic	0	95			22C3	14.0589	TMB High	Noninflamed	26.259	Weak
1198	Breast Cancer	Primary	0	95	10	Positive	22C3	8.87124	Non-TMB High	Borderline	55.79	Moderate
1199	Lung Cancer	Metastatic	0	95	40	Positive	22C3	4.35908	Non-TMB High	Borderline	30.4644	Weak
1200	Lung Cancer	Primary	0	95	5	Positive	22C3	13.2627	TMB High	Borderline	39.1794	Weak
1201	Melanoma	Metastatic	0	95	5	Positive	28-8	15.7214	TMB High	Noninflamed	27.1348	Weak
1202	Melanoma	Metastatic	0	95	25	Positive	28-8	40.9091	TMB High	Noninflamed	35.152	Weak
1203	Prostate Cancer	Primary	0	95	5	Positive	22C3	28.7803	TMB High	Inflamed	69.8858	Strong
1204	Liver and Bile Duct Cancer	Primary	0	95	5	Positive	22C3	0.872669	Non-TMB High	Borderline	43.4894	Weak
1205	Sarcoma	Metastatic	0	95	0	Negative	22C3	3.49371	Non-TMB High	Noninflamed	25.99	Weak
1206	Sarcoma	Primary	0	95	90	Positive	22C3	2.61087	Non-TMB High	Inflamed	82.5096	Strong
1207	Lung Cancer	Metastatic	0	95	100	Positive	22C3	4.34943	Non-TMB High	Inflamed	66.9221	Strong
1208	Sarcoma	Metastatic	0	95	0	Negative	22C3	17.4665	TMB High	Borderline	31.2981	Weak
1209	Prostate Cancer	Primary	0	95	0	Negative	22C3	5.27898	Non-TMB High	Borderline	45.412	Moderate
1210	Neuroendocrine Tumors	Metastatic	0	95	0	Negative	22C3	1.75472	Non-TMB High	Borderline	43.5872	Weak
1211	Lung Cancer	Metastatic	0	95	50	Positive	22C3	20.8543	TMB High	Borderline	54.9712	Moderate
1212	Cervical Cancer	Primary	0	95	2	Positive	22C3	14.7918	TMB High	Borderline	35.0425	Weak
1213	Head and Neck Cancer	Metastatic	0	95	0	Negative	28-8	1.7494	Non-TMB High	Noninflamed	29.8395	Weak
1214	Liver and Bile Duct Cancer	Primary	0	95	10	Positive	22C3	2.62189	Non-TMB High	Borderline	52.8276	Moderate
1215	Uterine Cancer	Metastatic	0	95	0	Negative	22C3	6.25417	Non-TMB High	Borderline	40.5825	Weak
1216	Sarcoma	Primary	0	95	0	Negative	22C3	2.63158	Non-TMB High	Borderline	35.4319	Weak
1217	Lung Cancer	Primary	0	95	0	Negative	22C3	4.35649	Non-TMB High	Noninflamed	17.2892	Weak
1218	Lung Cancer	Metastatic	0	95	1	Positive	22C3	26.1331	TMB High	Noninflamed	14.9225	Weak
1219	Head and Neck Cancer	Metastatic	0	95	0	Negative	22C3	6.10757	Non-TMB High	Noninflamed	15.9166	Weak
1220	Breast Cancer	Metastatic	0	95	5	Positive	22C3	1.74523	Non-TMB High	Noninflamed	24.4399	Weak
1221	Pancreatic Cancer	Primary	0	95	50	Positive	22C3	3.50551	Non-TMB High	Borderline	47.6981	Moderate
1222	Esophageal Cancer	Primary	0	95			22C3	13.0544	TMB High	Noninflamed	23.6341	Weak
1223	Unknown Primary Cancer	Metastatic	0	95	0	Negative	22C3	3.49769	Non-TMB High	Noninflamed	29.8925	Weak
1224	Uterine Cancer	Metastatic	0	95	2	Positive	22C3	15.9515	TMB High	Borderline	45.9729	Moderate
1225	Sarcoma	Metastatic	0	95	20	Positive	22C3	6.08436	Non-TMB High	Noninflamed	28.5978	Weak
1226	Sarcoma	Primary	0	95	0	Negative	22C3	1.94277	Non-TMB High	Borderline	57.0565	Moderate
1227	Lung Cancer	Primary	0	95	0	Negative	22C3	0.873607	Non-TMB High	Noninflamed	23.58	Weak
1228	Lung Cancer	Metastatic	0	95	50	Positive	22C3	18.6615	TMB High	Borderline	36.4102	Weak
1229	Sarcoma	Primary	0	95	0	Negative	22C3	3.49444	Non-TMB High	Noninflamed	23.2124	Weak
1230	Cervical Cancer	Metastatic	0	95			22C3	1.74199	Non-TMB High	Borderline	40.8398	Weak
1231	Neuroendocrine Tumors	Primary	0	95	0	Negative	22C3	3.49583	Non-TMB High	Noninflamed	23.695	Weak
1232	Breast Cancer	Metastatic	0	95	0	Negative	22C3	10.4975	TMB High	Noninflamed	39.2806	Weak
1233	Prostate Cancer	Metastatic	0	95	0	Negative	22C3	7.9907	Non-TMB High	Noninflamed	28.896	Weak
1234	Head and Neck Cancer	Metastatic	0	95	1	Positive	28-8	8.79371	Non-TMB High	Noninflamed	32.4206	Weak
1235	Lung Cancer	Primary	0	95	80	Positive	22C3	31.443	TMB High	Noninflamed	26.3776	Weak
1236	Kidney and Renal Pelvis Cancer	Metastatic	0	95	0	Negative	22C3	7.04326	Non-TMB High	Noninflamed	25.5149	Weak
1237	Lung Cancer	Primary	0	95	0	Negative	22C3	7.8447	Non-TMB High	Noninflamed	17.0712	Weak
1238	Lung Cancer	Metastatic	0	95	5	Positive	22C3	1.74016	Non-TMB High	Borderline	46.539	Moderate
1239	Uterine Cancer	Primary	0	95	0	Negative	22C3	2.62022	Non-TMB High	Noninflamed	19.6246	Weak
1240	Ovarian Cancer	Primary	0	95	0	Negative	22C3	4.4777	Non-TMB High	Noninflamed	15.3498	Weak
1241	Breast Cancer	Metastatic	0	95	0	Negative	22C3	4.38972	Non-TMB High	Noninflamed	25.5328	Weak
1242	Sarcoma	Metastatic	0	95	0	Negative	22C3	15.6585	TMB High	Noninflamed	13.9036	Weak
1243	Breast Cancer	Metastatic	0	95	0	Negative	22C3	1.75849	Non-TMB High	Noninflamed	23.2633	Weak
1244	Prostate Cancer	Primary	0	95	0	Negative	22C3	8.79966	Non-TMB High	Noninflamed	12.4303	Weak
1245	Lung Cancer	Metastatic	0	95	0	Negative	22C3	20.1583	TMB High	Noninflamed	12.4643	Weak
1246	Sarcoma	Metastatic	0	95	0	Negative	22C3	3.47957	Non-TMB High	Noninflamed	20.0607	Weak
1247	Prostate Cancer	Metastatic	0	95	0	Negative	22C3	1.0111	Non-TMB High	Borderline	50.6702	Moderate
1248	Breast Cancer	Metastatic	0	95	0	Negative	22C3	12.2952	TMB High	Noninflamed	8.63868	Weak
1249	Lung Cancer	Metastatic	0	95	1	Positive	22C3	12.3438	TMB High	Noninflamed	32.9088	Weak
1250	Sarcoma	Primary	0	95	0	Negative	22C3	2.65993	Non-TMB High	Noninflamed	25.9895	Weak
1251	Sarcoma	Metastatic	0	95	0	Negative	22C3	3.50888	Non-TMB High	Noninflamed	23.6377	Weak
1252	Lung Cancer	Metastatic	0	95	2	Positive	22C3	10.545	TMB High	Noninflamed	11.6961	Weak
1253	Prostate Cancer	Primary	0	95	0	Negative	22C3	5.25129	Non-TMB High	Noninflamed	9.90935	Weak
1254	Uterine Cancer	Metastatic	0	95	1	Positive	22C3	6.99623	Non-TMB High	Noninflamed	22.442	Weak
1255	Lung Cancer	Primary	0	95	90	Positive	22C3	7.92257	Non-TMB High	Noninflamed	8.09103	Weak
1256	Uterine Cancer	Metastatic	0	95	0	Negative	22C3	4.46408	Non-TMB High	Noninflamed	10.7969	Weak
1257	Breast Cancer	Metastatic	5	95	1	Positive	22C3	7.87899	Non-TMB High	Noninflamed	32.6236	Weak
1258	Lung Cancer	Metastatic	5	95	50	Positive	22C3	21.8044	TMB High	Borderline	40.9586	Weak
1259	Lung Cancer	Primary	5	95	10	Positive	22C3	20.9039	TMB High	Borderline	56.4148	Moderate
1260	Lung Cancer	Primary	5	95	20	Positive	22C3	23.689	TMB High	Borderline	44.8713	Moderate
1261	Small Intestine Cancer	Primary	5	95	1	Positive	22C3	12.2014	TMB High	Borderline	49.0499	Moderate
1262	Uterine Cancer	Primary	5	95	2	Positive	22C3	8.85414	Non-TMB High	Noninflamed	13.365	Weak
1263	Uterine Cancer	Primary	5	95	0	Negative	22C3	11.336	TMB High	Noninflamed	11.5623	Weak
1264	Breast Cancer	Primary	5	95	0	Negative	22C3	3.54962	Non-TMB High	Noninflamed	16.6014	Weak
1265	Melanoma	Primary	10	95	2	Positive	28-8	6.98477	Non-TMB High	Noninflamed	30.0137	Weak
1266	Melanoma	Primary	10	95	0	Negative	28-8	14.8906	TMB High	Borderline	46.5593	Moderate
1267	Breast Cancer	Primary	10	95	50	Positive	22C3	3.53216	Non-TMB High	Borderline	56.1132	Moderate
1268	Kidney and Renal Pelvis Cancer	Primary	10	95	5	Positive	22C3	4.38753	Non-TMB High	Borderline	53.9829	Moderate
1269	Thyroid Cancer	Primary	10	95	50	Positive	22C3	5.2155	Non-TMB High	Borderline	48.6223	Moderate
1270	Colorectal Cancer	Metastatic	10	95	1	Positive	22C3	8.74879	Non-TMB High	Noninflamed	16.1945	Weak
1271	Lung Cancer	Primary	10	95	100	Positive	22C3	8.83614	Non-TMB High	Noninflamed	10.3719	Weak
1272	Lung Cancer	Metastatic	20	95	1	Positive	22C3	36.7148	TMB High	Noninflamed	25.942	Weak
1273	Lung Cancer	Metastatic	20	95	50	Positive	22C3	15.7254	TMB High	Noninflamed	19.0481	Weak
1274	Lung Cancer	Primary	20	95	0	Negative	22C3	9.70214	Non-TMB High	Noninflamed	11.6564	Weak
1275	Colorectal Cancer	Metastatic	20	95	0	Negative	22C3	7.05508	Non-TMB High	Noninflamed	26.0928	Weak
1276	Sarcoma	Primary	20	95	0	Negative	22C3	2.62067	Non-TMB High	Noninflamed	21.2441	Weak
1277	Melanoma	Metastatic	30	95	0	Negative	28-8	15.7329	TMB High	Noninflamed	32.4547	Weak
1278	Lung Cancer	Metastatic	30	95	80	Positive	22C3	19.5178	TMB High	Noninflamed	16.1446	Weak
1279	Uterine Cancer	Primary	50	95	1	Positive	22C3	12.2558	TMB High	Noninflamed	20.7423	Weak
1280	Lung Cancer	Primary	50	95	10	Positive	22C3	23.7078	TMB High	Noninflamed	22.4554	Weak
1281	Sarcoma	Metastatic	0	100	2	Positive	22C3	5.2338	Non-TMB High	Borderline	39.7602	Weak
1282	Unknown Primary Cancer	Metastatic	0	100	0	Negative	22C3	14.0009	TMB High	Inflamed	68.4656	Strong
1283	Lung Cancer	Metastatic	0	100	100	Positive	22C3	39.2843	TMB High	Inflamed	74.2154	Strong
1284	Sarcoma	Metastatic	0	100	0	Negative	22C3	1.80013	Non-TMB High	Inflamed	75.4647	Strong
1285	Lung Cancer	Metastatic	0	100	1	Positive	22C3	7.86711	Non-TMB High	Borderline	44.8446	Moderate
1286	Lung Cancer	Primary	0	100	100	Positive	22C3	4.37899	Non-TMB High	Inflamed	85.8376	Strong
1287	Lung Cancer	Primary	0	100	0	Negative	22C3	13.2625	TMB High	Borderline	42.5399	Weak
1288	Lung Cancer	Primary	0	100	0	Negative	22C3	13.4596	TMB High	Noninflamed	31.1334	Weak
1289	Head and Neck Cancer	Metastatic	0	100	0	Negative	22C3	4.37229	Non-TMB High	Noninflamed	28.06	Weak
1290	Lung Cancer	Metastatic	0	100	70	Positive	22C3	5.24987	Non-TMB High	Borderline	44.581	Moderate
1291	Sarcoma	Primary	0	100	2	Positive	22C3	4.36975	Non-TMB High	Borderline	46.8896	Moderate
1292	Uterine Cancer	Metastatic	0	100	0	Negative	22C3	2.63146	Non-TMB High	Noninflamed	19.4279	Weak
1293	Lung Cancer	Primary	0	100	0	Negative	22C3	29.676	TMB High	Noninflamed	21.1503	Weak
1294	Lung Cancer	Primary	0	100	0	Negative	22C3	18.279	TMB High	Noninflamed	24.4139	Weak
1295	Sarcoma	Recurrent	0	100	0	Negative	22C3	2.62097	Non-TMB High	Borderline	59.4422	Moderate
1296	Sarcoma	Primary	0	100	0	Negative	22C3	1.74671	Non-TMB High	Borderline	55.1695	Moderate
1297	Neuroendocrine Tumors	Metastatic	0	100	2	Positive	22C3	3.55741	Non-TMB High	Noninflamed	17.7012	Weak
1298	Neuroendocrine Tumors	Metastatic	0	100	0	Negative	22C3	3.4902	Non-TMB High	Noninflamed	26.2241	Weak
1299	Melanoma	Metastatic	0	100	0	Negative	28-8	5.25069	Non-TMB High	Noninflamed	26.1028	Weak
1300	Sarcoma	Primary	0	100	1	Positive	22C3	2.61168	Non-TMB High	Noninflamed	23.8375	Weak
1301	Lung Cancer	Primary	0	100	10	Positive	22C3	11.4339	TMB High	Noninflamed	28.6667	Weak
1302	Melanoma	Recurrent	0	100	5	Positive	28-8	6.98825	Non-TMB High	Noninflamed	23.0429	Weak
1303	Sarcoma	Primary	0	100	0	Negative	22C3	7.84455	Non-TMB High	Noninflamed	32.3359	Weak
1304	Lung Cancer	Primary	0	100	0	Negative	22C3	8.74296	Non-TMB High	Noninflamed	20.4024	Weak
1305	Lung Cancer	Metastatic	0	100	0	Negative	22C3	8.74088	Non-TMB High	Noninflamed	17.8933	Weak
1306	Melanoma	Metastatic	0	100	0	Negative	28-8	37.5579	TMB High	Noninflamed	16.4456	Weak
1307	Melanoma	Metastatic	0	100	5	Positive	28-8	1.75263	Non-TMB High	Noninflamed	13.5911	Weak
1308	Lung Cancer	Metastatic	0	100	1	Positive	22C3	4.42873	Non-TMB High	Noninflamed	22.9517	Weak
1309	Sarcoma	Primary	0	100	0	Negative	22C3	4.37595	Non-TMB High	Noninflamed	28.5498	Weak
1310	Sarcoma	Primary	0	100	0	Negative	22C3	4.38508	Non-TMB High	Noninflamed	21.9105	Weak
1311	Ovarian Cancer	Primary	0	100	0	Negative	22C3	1.75521	Non-TMB High	Noninflamed	15.9963	Weak
1312	Melanoma	Metastatic	0	100	2	Positive	28-8	8.18844	Non-TMB High	Noninflamed	22.2919	Weak
1313	Lung Cancer	Primary	5	100	5	Positive	22C3	10.5435	TMB High	Noninflamed	27.9226	Weak
1314	Breast Cancer	Metastatic	5	100	10	Positive	22C3	10.5472	TMB High	Inflamed	80.2121	Strong
1315	Colorectal Cancer	Primary	5	100	2	Positive	22C3	9.55932	Non-TMB High	Borderline	49.1179	Moderate
1316	Esophageal Cancer	Primary	10	100			22C3	2.62886	Non-TMB High	Noninflamed	16.4038	Weak
1317	Breast Cancer	Metastatic	20	100	0	Negative	22C3	7.873	Non-TMB High	Noninflamed	19.1396	Weak
1318	Brain and Nervous System Cancer	Primary	30	100	100	Positive	22C3	3.49704	Non-TMB High	Noninflamed	13.4319	Weak
1319	Lung Cancer	Primary	50	100	50	Positive	22C3	12.2093	TMB High	Borderline	57.466	Moderate
1320	Lung Cancer	Metastatic	50	100	20	Positive	22C3	23.4923	TMB High	Borderline	58.5092	Moderate
1321	Lung Cancer	Metastatic	50	100	25	Positive	22C3	4.366	Non-TMB High	Borderline	54.3106	Moderate
1322	Lung Cancer	Primary	50	100	60	Positive	22C3	10.4475	TMB High	Noninflamed	38.7896	Weak
1323	Lung Cancer	Metastatic	50	100	0	Negative	22C3	7.846	Non-TMB High	Noninflamed	26.9365	Weak

## Sheet: S2
PANTHER Pathways	Homo sapiens - REFLIST (20996)	Client Text Box Input (163)	Client Text Box Input (Expected)	Over/Under	Fold Enrichment	Raw P-value	FDR
JAK/STAT signaling pathway (P00038)	17	4	0.13	+	30.31	1.83e-05	0.000501
T cell activation (P00053)	95	17	0.74	+	23.05	1.45e-17	2.38e-15
B cell activation (P00010)	72	8	0.56	+	14.31	1.89e-07	7.75e-06
Interferon-gamma signaling pathway (P00035)	29	3	0.23	+	13.33	0.00189	0.0443
Inflammation mediated by chemokine and cytokine signaling pathway (P00031)	260	21	2.02	+	10.4	4.93e-15	4.04e-13
Interleukin signaling pathway (P00036)	89	7	0.69	+	10.13	9.49e-06	0.000311

## Sheet: S3
PANTHER Pathways	Homo sapiens - REFLIST (20996)	Client Text Box Input (163)	Client Text Box Input (Expected)	Over/Under	Fold Enrichment	Raw P-value	FDR
Hypoxia response via HIF activation (P00030)	32	6	0.29	+	20.83	1.01e-06	2.77e-05
JAK/STAT signaling pathway (P00038)	17	3	0.15	+	19.6	0.000712	0.00687
Interleukin signaling pathway (P00036)	89	15	0.8	+	18.72	2.46e-14	1.34e-12
Insulin/IGF pathway-protein kinase B signaling cascade (P00033)	41	6	0.37	+	16.26	3.69e-06	7.56e-05
p53 pathway feedback loops 2 (P04398)	51	6	0.46	+	13.07	1.16e-05	0.00019
Toll receptor signaling pathway (P00054)	56	6	0.5	+	11.9	1.89e-05	0.000282
Interferon-gamma signaling pathway (P00035)	29	3	0.26	+	11.49	0.00287	0.0224
CCKR signaling map (P06959)	174	17	1.57	+	10.85	1.46e-12	5.97e-11
Insulin/IGF pathway-mitogen activated protein kinase kinase/MAP kinase cascade (P00032)	31	3	0.28	+	10.75	0.00341	0.0254
PI3 kinase pathway (P00048)	53	5	0.48	+	10.48	0.000167	0.00196
FAS signaling pathway (P00020)	33	3	0.3	+	10.1	0.00402	0.0287
Inflammation mediated by chemokine and cytokine signaling pathway (P00031)	260	23	2.34	+	9.83	9.62e-16	7.89e-14
VEGF signaling pathway (P00056)	69	6	0.62	+	9.66	5.63e-05	0.00071
T cell activation (P00053)	95	8	0.86	+	9.35	3.99e-06	7.27e-05
Apoptosis signaling pathway (P00006)	118	9	1.06	+	8.47	2.12e-06	4.97e-05
Ras Pathway (P04393)	74	5	0.67	+	7.51	0.000708	0.00726
Gonadotropin-releasing hormone receptor pathway (P06664)	230	14	2.07	+	6.76	4.34e-08	1.42e-06
EGF receptor signaling pathway (P00018)	134	8	1.21	+	6.63	4.19e-05	0.000573
p53 pathway (P00059)	87	5	0.78	+	6.38	0.00141	0.0128
B cell activation (P00010)	72	4	0.65	+	6.17	0.00478	0.0326
Angiogenesis (P00005)	173	8	1.56	+	5.14	0.000227	0.00249
FGF signaling pathway (P00021)	120	5	1.08	+	4.63	0.00531	0.0348
PDGF signaling pathway (P00047)	148	6	1.33	+	4.5	0.00263	0.0216
Alzheimer disease-presenilin pathway (P00004)	126	5	1.13	+	4.41	0.00645	0.0407
Integrin signaling pathway (P00034)	193	7	1.74	+	4.03	0.00217	0.0187

## Sheet: S4
Tumor Type	TIGS Group	Responder	Non-responder	Total	ORR
Melanoma	Strong	9	8	17	0.5294
	Moderate	11	11	22	0.5
	Weak	13	26	39	0.3333
NSCLC	Strong	16	28	44	0.3636
	Moderate	5	26	31	0.1613
	Weak	5	30	35	0.1429
RCC	Strong	5	15	20	0.25
	Moderate	2	14	16	0.125
	Weak	3	15	18	0.1667

## Sheet: S5
Tumor Type	TIGS Group	n	Events	Median Survival (Months)	95% LCL	95% UCL
Pan-cancer	Strong	81	28	25.6	14.5	NA
	Moderate	69	32	15	12.5	NA
	Weak	92	49	13.8	10	23.4
Melanoma	Strong	17	5	25.6	16.2	NA
	Moderate	22	9	27.6	16.6	NA
	Weak	39	18	29.9	11	NA
NSCLC	Strong	44	14	15.37	14.5	NA
	Moderate	31	17	10.13	8	NA
	Weak	35	23	7.63	6.3	13
RCC	Strong	20	9	12	11	NA
	Moderate	16	6	20	15	NA
	Weak	18	8	23.4	12.7	NA

## Sheet: S6
TIGS	Cell Proliferation	n	Events	Median Survival (Months)	95% LCL	95% UCL
Strong	Highly	20	5	NA	11.5	NA
	Moderately	37	12	16.2	12.03	NA
	Poorly	24	11	15.37	11	NA
Moderate	Highly	15	8	11.47	7.5	NA
	Moderately	37	15	16.63	12.63	NA
	Poorly	17	9	15	9.83	NA
Weak	Highly	24	16	7.03	6.3	NA
	Moderately	46	21	13.77	10.5	NA
	Poorly	22	12	18	12.7	NA

## Sheet: S7
TIGS		Strongly Immunogenic			Moderately Immunogenic			Weakly Immunogenic
	Proliferation	Highly	Moderately	Poorly	Highly	Moderately	Poorly	Highly	Moderately	Poorly
Strongly Immunogenic	Highly	-	-	-	-	-	-	-	-	-
	Moderately	0.62	-	-	-	-	-	-	-	-
	Poorly	0.378	0.701	-	-	-	-	-	-	-
Moderately Immunogenic	Highly	0.359	0.701	0.997	-	-	-	-	-	-
	Moderately	0.62	0.997	0.62	0.62	-	-	-	-	-
	Poorly	0.378	0.732	0.876	0.825	0.732	-	-	-	-
Weakly Immunogenic	Highly	0.025	0.025	0.359	0.359	0.04	0.359	-	-	-
	Moderately	0.378	0.825	0.826	0.781	0.825	0.908	0.09	-	-
	Poorly	0.378	0.997	0.732	0.825	0.97	0.97	0.09	0.97	-

## Sheet: S8
TIGS Score	Responder	Non-responder	Total	Objective Response Rate
Strong	5	7	12	0.4167
Moderate	0	4	4	0
Weak	0	10	10	0

## Sheet: S9
PD-L1 Status	TMB Status	Cell Proliferation	TIGS Signature	Responder	Non-responder	Total	Objective Response Rate
Positive	TMB High	Highly Proliferative	Strong	5	2	7	0.7143
			Moderate	1	6	7	0.1429
			Weak	0	1	1	0
		Moderately Proliferative	Strong	4	2	6	0.6667
			Moderate	5	5	10	0.5
			Weak	2	4	6	0.3333
		Poorly Proliferative	Strong	0	0	0	NA
			Moderate		1	1	0
			Weak	0	0	0	NA
	Non-TMB High	Highly Proliferative	Strong	2	5	7	0.2857
			Moderate	0	1	1	0
			Weak	1	5	6	0.1667
		Moderately Proliferative	Strong	5	8	13	0.3846
			Moderate	3	4	7	0.4286
			Weak	1	0	1	1
		Poorly Proliferative	Strong	2	5	7	0.2857
			Moderate	0	2	2	0
			Weak	1	0	1	1
Negative	TMB High	Highly Proliferative	Strong	2	2	4	0.5
			Moderate	0	5	5	0
			Weak	2	11	13	0.1538
		Moderately Proliferative	Strong	2	4	6	0.3333
			Moderate	6	11	17	0.3529
			Weak	9	15	24	0.375
		Poorly Proliferative	Strong	0	4	4	0
			Moderate	1	0	1	1
			Weak	1	1	2	0.5
	Non-TMB High	Highly Proliferative	Strong	2	0	2	1
			Moderate	0	2	2	0
			Weak	0	4	4	0
		Moderately Proliferative	Strong	5	7	12	0.4167
			Moderate	0	3	3	0
			Weak	3	12	15	0.2
		Poorly Proliferative	Strong	1	12	13	0.0769
			Moderate	2	11	13	0.1538
			Weak	1	18	19	0.0526
