# Supplementary material for: Integration of tumor inflammation, cell proliferation, and traditional biomarkers improves prediction of immunotherapy resistance and response
Source: Biomark Res. 2021 Jul 7;9:56. doi: 10.1186/s40364-021-00308-6 (PMC8265007; doi:10.1186/s40364-021-00308-6)
Supplement: Supplementary file 2 — Additional file 2: Table S1. Discovery cohort histological, PD-L1, TMB and TIGS data. Table S2. Panther analysis of gene pathways in TIGS cluster. Table S3. Pathway analysis of gene pathways in immune and other neoplasm cluster. Table S4. Objective response rates for TIGS groups in retrospective cohort for each disease type. Table S5. Aggregate survival data for retrospective cohort. Table S6. Median survival for combined TIGS and Cell Proliferation groups. Table S7. Pairwise comparison p-values for survival of retrospective cohort when grouped by TIGS and cell proliferation. Table S8. Objective response rates for a subpopulation of PD-L1 – and TMB low (n = 26) of the NSCLC retrospective cohort for three TIGS groups. Table S9. Objective response rates for retrospective cohort subdivided by PD-L1 status, TMB status, cell proliferation classification, and TIGS. Table S10. Sequencing coverage and quality statistics for discovery cohort. Table S11. Sequencing coverage and quality statistics for retrospective cohort. [file 40364_2021_308_MOESM2_ESM.zip › Supplementary_Tables_S10_S11.xlsx]

## Sheet: S10
De_ID	Total number of sequenced reads	Total number of uniquely mapped reads a	RNA integrity number (RIN)	Ratio of all reads aligned to rRNA regions to total uniquely mapped reads (rRNA rate)	Ratio of exon‐mapped reads to total uniquely mapped reads (Expression Profile Efficiency)	Total number of detected transcripts with reads ≥1b
0001	2420450	2.10894e+06	NA	NA	NA	384
0002	3314684	3.05282e+06	NA	NA	NA	382
0003	3347836	2.97857e+06	NA	NA	NA	377
0004	1177495	980500	NA	NA	NA	351
0005	2692789	2.28699e+06	NA	NA	NA	371
0006	1890909	1.67724e+06	NA	NA	NA	363
0007	2880271	2.6726e+06	NA	NA	NA	368
0008	3752155	3.41183e+06	NA	NA	NA	390
0009	2940285	2.46778e+06	NA	NA	NA	386
0010	3419910	3.13674e+06	NA	NA	NA	382
0011	4008608	3.75366e+06	NA	NA	NA	382
0012	6505061	6.00157e+06	NA	NA	NA	380
0013	4187050	3.5615e+06	NA	NA	NA	378
0014	3928004	3.5191e+06	NA	NA	NA	379
0015	2435104	2.17747e+06	NA	NA	NA	377
0016	3272579	2.94172e+06	NA	NA	NA	375
0017	5565460	5.13748e+06	NA	NA	NA	378
0018	3856994	3.51256e+06	NA	NA	NA	373
0019	2252393	2.03887e+06	NA	NA	NA	374
0020	2395313	2.05398e+06	NA	NA	NA	374
0021	2611182	2.29758e+06	NA	NA	NA	377
0022	2553463	2.26339e+06	NA	NA	NA	372
0023	1795551	1.63216e+06	NA	NA	NA	369
0024	2934056	2.60192e+06	NA	NA	NA	369
0025	2434418	2.27423e+06	NA	NA	NA	372
0026	2852369	2.55059e+06	NA	NA	NA	368
0027	3881196	3.62038e+06	NA	NA	NA	371
0028	3685160	3.43088e+06	NA	NA	NA	365
0029	1937209	1.68014e+06	NA	NA	NA	364
0030	2773853	2.52948e+06	NA	NA	NA	365
0031	1807629	1.54444e+06	NA	NA	NA	363
0032	2726441	2.48242e+06	NA	NA	NA	359
0033	1630688	1.28139e+06	NA	NA	NA	364
0034	1465010	1.2832e+06	NA	NA	NA	385
0035	2744588	2.53051e+06	NA	NA	NA	383
0036	2607629	2.33539e+06	NA	NA	NA	381
0037	4396386	4.07281e+06	NA	NA	NA	382
0038	3997153	3.61742e+06	NA	NA	NA	382
0039	3150181	2.9051e+06	NA	NA	NA	379
0040	5774602	5.35594e+06	NA	NA	NA	379
0041	3004408	2.70427e+06	NA	NA	NA	376
0042	2317162	2.05092e+06	NA	NA	NA	377
0043	2617974	2.3245e+06	NA	NA	NA	376
0044	9549226	8.83017e+06	NA	NA	NA	380
0045	3573223	3.26057e+06	NA	NA	NA	377
0046	3819585	3.39294e+06	NA	NA	NA	379
0047	3732122	3.4343e+06	NA	NA	NA	375
0048	1720341	1.55777e+06	NA	NA	NA	373
0049	2415532	2.24427e+06	NA	NA	NA	375
0050	2843606	2.32692e+06	NA	NA	NA	374
0051	1740674	1.60038e+06	NA	NA	NA	376
0052	3659717	3.01487e+06	NA	NA	NA	374
0053	3284751	2.99734e+06	NA	NA	NA	373
0054	2848458	2.42518e+06	NA	NA	NA	374
0055	3735878	3.38246e+06	NA	NA	NA	375
0056	1791858	1.28494e+06	NA	NA	NA	370
0057	3141849	2.92412e+06	NA	NA	NA	367
0058	2187152	1.97369e+06	NA	NA	NA	372
0059	8017758	7.45812e+06	NA	NA	NA	371
0060	3592634	3.07889e+06	NA	NA	NA	370
0061	4603753	4.22118e+06	NA	NA	NA	370
0062	3385412	2.97645e+06	NA	NA	NA	363
0063	2248930	2.11849e+06	NA	NA	NA	367
0064	3364683	3.09517e+06	NA	NA	NA	363
0065	1813211	1.5998e+06	NA	NA	NA	358
0066	2626896	2.40913e+06	NA	NA	NA	360
0067	2401244	2.04778e+06	NA	NA	NA	353
0068	2403125	1884050	NA	NA	NA	356
0069	1731499	1.4484e+06	NA	NA	NA	387
0070	3450229	3.16559e+06	NA	NA	NA	384
0071	2748966	2.36191e+06	NA	NA	NA	384
0072	2472914	2.28868e+06	NA	NA	NA	383
0073	2607133	2.13967e+06	NA	NA	NA	384
0074	1186131	1.06028e+06	NA	NA	NA	382
0075	3162010	2.79205e+06	NA	NA	NA	380
0076	2358365	2.15649e+06	NA	NA	NA	381
0077	3147886	2.82712e+06	NA	NA	NA	384
0078	4281768	3.93751e+06	NA	NA	NA	383
0079	2067143	1.80544e+06	NA	NA	NA	379
0080	2872824	2.64242e+06	NA	NA	NA	380
0081	2476387	2.19854e+06	NA	NA	NA	378
0082	3574201	3.22679e+06	NA	NA	NA	378
0083	4119443	3.58721e+06	NA	NA	NA	378
0084	1944858	1.79413e+06	NA	NA	NA	377
0085	1133259	955791	NA	NA	NA	376
0086	2393196	2.13928e+06	NA	NA	NA	376
0087	2056117	1.73783e+06	NA	NA	NA	378
0088	3414768	3.11427e+06	NA	NA	NA	385
0089	2713153	2.46273e+06	NA	NA	NA	376
0090	2216408	2.01627e+06	NA	NA	NA	374
0091	2204371	1.948e+06	NA	NA	NA	377
0092	2252410	1.99518e+06	NA	NA	NA	375
0093	1962221	1.76423e+06	NA	NA	NA	377
0094	2734039	2.42236e+06	NA	NA	NA	376
0095	2408285	2.16914e+06	NA	NA	NA	376
0096	1825693	1.61556e+06	NA	NA	NA	376
0097	3365490	3.07841e+06	NA	NA	NA	376
0098	4783770	4.29248e+06	NA	NA	NA	374
0099	3268694	3.03041e+06	NA	NA	NA	375
0100	3220919	2.87628e+06	NA	NA	NA	381
0101	2610201	2.25417e+06	NA	NA	NA	375
0102	2912726	2.65757e+06	NA	NA	NA	376
0103	2824033	2.60828e+06	NA	NA	NA	377
0104	2681401	2.34006e+06	NA	NA	NA	374
0105	3702253	3.38608e+06	NA	NA	NA	377
0106	1603675	1.37836e+06	NA	NA	NA	373
0107	3648473	3.26867e+06	NA	NA	NA	376
0108	3138366	2.87098e+06	NA	NA	NA	378
0109	3451512	3.10464e+06	NA	NA	NA	377
0110	1529846	1.41235e+06	NA	NA	NA	374
0111	2305998	2.03597e+06	NA	NA	NA	375
0112	2896974	2.56353e+06	NA	NA	NA	378
0113	2596294	2.34913e+06	NA	NA	NA	375
0114	2170111	1.911e+06	NA	NA	NA	373
0115	5194501	4.6122e+06	NA	NA	NA	375
0116	3018317	2.78832e+06	NA	NA	NA	373
0117	2828721	2.56112e+06	NA	NA	NA	373
0118	3284478	2.94749e+06	NA	NA	NA	371
0119	2713469	2.52597e+06	NA	NA	NA	372
0120	2395990	2.00664e+06	NA	NA	NA	371
0121	2332570	2.10491e+06	NA	NA	NA	371
0122	2906461	2.5356e+06	NA	NA	NA	370
0123	2504595	2.28219e+06	NA	NA	NA	365
0124	2455958	2.26636e+06	NA	NA	NA	370
0125	1474279	1.34528e+06	NA	NA	NA	369
0126	3819406	3.46153e+06	NA	NA	NA	368
0127	2107770	1.78001e+06	NA	NA	NA	370
0128	2032999	1.71057e+06	NA	NA	NA	368
0129	2444208	2.23645e+06	NA	NA	NA	366
0130	3405318	3.00553e+06	NA	NA	NA	368
0131	2102659	1.89408e+06	NA	NA	NA	370
0132	1549008	1.42091e+06	NA	NA	NA	369
0133	3558893	3.31511e+06	NA	NA	NA	364
0134	1050746	933588	NA	NA	NA	361
0135	2311626	2.11213e+06	NA	NA	NA	363
0136	2686728	2.10854e+06	NA	NA	NA	360
0137	1870936	1.6496e+06	NA	NA	NA	364
0138	2161389	1.90267e+06	NA	NA	NA	361
0139	2800184	2.437e+06	NA	NA	NA	360
0140	4619542	4.24767e+06	NA	NA	NA	369
0141	3261449	3.09088e+06	NA	NA	NA	365
0142	1533210	1.34279e+06	NA	NA	NA	356
0143	2668747	2.37759e+06	NA	NA	NA	353
0144	3125327	2.77248e+06	NA	NA	NA	347
0145	3072405	2.81985e+06	NA	NA	NA	386
0146	4275236	3.80496e+06	NA	NA	NA	375
0147	1953157	1.74671e+06	NA	NA	NA	364
0148	3250894	2.68231e+06	NA	NA	NA	373
0149	2488307	2.22181e+06	NA	NA	NA	381
0150	3050484	2.68321e+06	NA	NA	NA	380
0151	2551322	2.36967e+06	NA	NA	NA	381
0152	2009395	1.54784e+06	NA	NA	NA	382
0153	2276041	2.02864e+06	NA	NA	NA	376
0154	2124315	1.72898e+06	NA	NA	NA	374
0155	2051102	1.89173e+06	NA	NA	NA	375
0156	2271989	2.13499e+06	NA	NA	NA	380
0157	2154944	2.00087e+06	NA	NA	NA	374
0158	1964437	1.74913e+06	NA	NA	NA	373
0159	1786024	1.49026e+06	NA	NA	NA	371
0160	1546285	1.42243e+06	NA	NA	NA	373
0161	19670943	1.7812e+07	NA	NA	NA	372
0162	4804788	4.27866e+06	NA	NA	NA	367
0163	2174182	1.9872e+06	NA	NA	NA	369
0164	1945131	1.58567e+06	NA	NA	NA	367
0165	1849385	1.73528e+06	NA	NA	NA	370
0166	2380790	2.25223e+06	NA	NA	NA	364
0167	3311221	2.91089e+06	NA	NA	NA	360
0168	2375334	2.14184e+06	NA	NA	NA	362
0169	2244280	1.99696e+06	NA	NA	NA	358
0170	361522	297713	NA	NA	NA	364
0171	4566825	4.10421e+06	NA	NA	NA	390
0172	3969011	3.54314e+06	NA	NA	NA	389
0173	2817245	2.57327e+06	NA	NA	NA	388
0174	2518457	2.31119e+06	NA	NA	NA	385
0175	5476220	5.04634e+06	NA	NA	NA	387
0176	2447008	2.25883e+06	NA	NA	NA	386
0177	3657280	3.31569e+06	NA	NA	NA	384
0178	2571548	2.36814e+06	NA	NA	NA	384
0179	5321732	4.56764e+06	NA	NA	NA	388
0180	2475620	2.03323e+06	NA	NA	NA	381
0181	3874203	3.52126e+06	NA	NA	NA	385
0182	4408559	3.92362e+06	NA	NA	NA	382
0183	3269041	2.97221e+06	NA	NA	NA	383
0184	3884389	3.53751e+06	NA	NA	NA	380
0185	2347360	2.14009e+06	NA	NA	NA	384
0186	2518030	2.24558e+06	NA	NA	NA	380
0187	2610238	2.37114e+06	NA	NA	NA	384
0188	3546142	3.14897e+06	NA	NA	NA	380
0189	3087327	2.83972e+06	NA	NA	NA	380
0190	2494850	2.25185e+06	NA	NA	NA	379
0191	3786386	3.30362e+06	NA	NA	NA	381
0192	2425092	2.08049e+06	NA	NA	NA	379
0193	3072765	2.76948e+06	NA	NA	NA	379
0194	1397178	1.28051e+06	NA	NA	NA	381
0195	2494891	2.31226e+06	NA	NA	NA	378
0196	3110365	2.9001e+06	NA	NA	NA	379
0197	4081376	3.82139e+06	NA	NA	NA	382
0198	3744167	3.24507e+06	NA	NA	NA	381
0199	3853987	3.49133e+06	NA	NA	NA	382
0200	3153496	2.78643e+06	NA	NA	NA	376
0201	2044541	1.76812e+06	NA	NA	NA	376
0202	2232621	1.9627e+06	NA	NA	NA	376
0203	1668771	1.54495e+06	NA	NA	NA	377
0204	1695800	1.53453e+06	NA	NA	NA	375
0205	2073113	1.7808e+06	NA	NA	NA	373
0206	2753679	2.45215e+06	NA	NA	NA	373
0207	3619465	3.3462e+06	NA	NA	NA	373
0208	2730217	2.31877e+06	NA	NA	NA	373
0209	3069403	2.66424e+06	NA	NA	NA	373
0210	3183051	2.90358e+06	NA	NA	NA	373
0211	3422020	2.9799e+06	NA	NA	NA	378
0212	4024586	3.58188e+06	NA	NA	NA	374
0213	958221	833652	NA	NA	NA	374
0214	2747446	2.36802e+06	NA	NA	NA	374
0215	3407679	3.11803e+06	NA	NA	NA	371
0216	2708776	2.48178e+06	NA	NA	NA	376
0217	2344207	2.09291e+06	NA	NA	NA	371
0218	3866900	3.47364e+06	NA	NA	NA	373
0219	2992089	2.80897e+06	NA	NA	NA	373
0220	2442645	2.17811e+06	NA	NA	NA	368
0221	2369435	2.00359e+06	NA	NA	NA	370
0222	3895811	3.47039e+06	NA	NA	NA	368
0223	3059182	2.75938e+06	NA	NA	NA	369
0224	4806392	4.13446e+06	NA	NA	NA	373
0225	2758176	2.12738e+06	NA	NA	NA	367
0226	3759624	3.49908e+06	NA	NA	NA	369
0227	2388668	2.20187e+06	NA	NA	NA	370
0228	2693020	2.53332e+06	NA	NA	NA	378
0229	3989876	3.59368e+06	NA	NA	NA	368
0230	2436697	2.20545e+06	NA	NA	NA	370
0231	1959983	1.626e+06	NA	NA	NA	367
0232	3575219	3.16729e+06	NA	NA	NA	360
0233	3057331	2.74181e+06	NA	NA	NA	384
0234	2030449	1.77705e+06	NA	NA	NA	353
0235	5148604	4.69192e+06	NA	NA	NA	378
0236	1028465	811870	NA	NA	NA	373
0237	2328837	2.17746e+06	NA	NA	NA	368
0238	2132860	1.98996e+06	NA	NA	NA	364
0239	4220532	3.75036e+06	NA	NA	NA	375
0240	3641000	3.34207e+06	NA	NA	NA	390
0241	2971373	2.63323e+06	NA	NA	NA	388
0242	4119940	3.81259e+06	NA	NA	NA	387
0243	2650870	2.45338e+06	NA	NA	NA	386
0244	2714333	2.38318e+06	NA	NA	NA	385
0245	4578292	4.01608e+06	NA	NA	NA	386
0246	2105261	1.82821e+06	NA	NA	NA	387
0247	3726670	3.37525e+06	NA	NA	NA	387
0248	2608623	2.33211e+06	NA	NA	NA	383
0249	3210673	2.84979e+06	NA	NA	NA	386
0250	2701919	2.4066e+06	NA	NA	NA	384
0251	1749031	1.51798e+06	NA	NA	NA	381
0252	3864552	3.50283e+06	NA	NA	NA	381
0253	3684494	3.23683e+06	NA	NA	NA	386
0254	3718132	3.4125e+06	NA	NA	NA	383
0255	2736544	2.54252e+06	NA	NA	NA	386
0256	4058548	3.71479e+06	NA	NA	NA	386
0257	2127635	1.95104e+06	NA	NA	NA	382
0258	2346998	2.03579e+06	NA	NA	NA	384
0259	2372472	2.1962e+06	NA	NA	NA	386
0260	4013077	3.60615e+06	NA	NA	NA	382
0261	3516150	3.19759e+06	NA	NA	NA	381
0262	2874082	2.60995e+06	NA	NA	NA	381
0263	2631398	2.37378e+06	NA	NA	NA	381
0264	3656334	3.29801e+06	NA	NA	NA	380
0265	2901380	2.65592e+06	NA	NA	NA	383
0266	2573697	2.25662e+06	NA	NA	NA	384
0267	3295890	3.05364e+06	NA	NA	NA	380
0268	3241949	2.90349e+06	NA	NA	NA	380
0269	3518486	3.21801e+06	NA	NA	NA	380
0270	3961341	3.57471e+06	NA	NA	NA	381
0271	3010180	2.71037e+06	NA	NA	NA	378
0272	2524332	2.26508e+06	NA	NA	NA	378
0273	2202865	1.96385e+06	NA	NA	NA	378
0274	2546404	2.31876e+06	NA	NA	NA	381
0275	6663614	6.18317e+06	NA	NA	NA	382
0276	2550496	2.26561e+06	NA	NA	NA	378
0277	3916872	3.57297e+06	NA	NA	NA	378
0278	2319378	2.18346e+06	NA	NA	NA	383
0279	3710010	3.30451e+06	NA	NA	NA	377
0280	4693518	4.23215e+06	NA	NA	NA	380
0281	1477728	1.34385e+06	NA	NA	NA	380
0282	2566001	2.33994e+06	NA	NA	NA	377
0283	2837123	2.67285e+06	NA	NA	NA	377
0284	2941982	2.70339e+06	NA	NA	NA	378
0285	8580104	7.91429e+06	NA	NA	NA	378
0286	3100276	2.84667e+06	NA	NA	NA	378
0287	4140500	3.8134e+06	NA	NA	NA	378
0288	2308218	2.04716e+06	NA	NA	NA	377
0289	2259825	2.08333e+06	NA	NA	NA	378
0290	3459244	3.12646e+06	NA	NA	NA	376
0291	3645402	3.36616e+06	NA	NA	NA	377
0292	1116855	986630	NA	NA	NA	379
0293	3456144	3.1406e+06	NA	NA	NA	381
0294	3406855	3.08559e+06	NA	NA	NA	377
0295	4359353	3.8807e+06	NA	NA	NA	377
0296	1618990	1.42374e+06	NA	NA	NA	376
0297	4567622	4.00626e+06	NA	NA	NA	375
0298	1390189	1.15191e+06	NA	NA	NA	377
0299	2406275	2.18129e+06	NA	NA	NA	379
0300	3630152	3.15787e+06	NA	NA	NA	379
0301	4118508	3.76802e+06	NA	NA	NA	376
0302	3287641	3.02167e+06	NA	NA	NA	378
0303	3002074	2.68686e+06	NA	NA	NA	377
0304	5519083	5.09135e+06	NA	NA	NA	376
0305	1362693	1.22029e+06	NA	NA	NA	377
0306	3960277	3.46603e+06	NA	NA	NA	376
0307	3855163	3.51629e+06	NA	NA	NA	375
0308	2543146	2.33486e+06	NA	NA	NA	377
0309	4214111	3.68945e+06	NA	NA	NA	376
0310	2281783	2.04653e+06	NA	NA	NA	374
0311	3104116	2.77601e+06	NA	NA	NA	375
0312	4212388	3.89983e+06	NA	NA	NA	381
0313	3573621	3.25271e+06	NA	NA	NA	385
0314	3704273	3.43905e+06	NA	NA	NA	380
0315	2424689	2.22271e+06	NA	NA	NA	375
0316	3817950	3.1143e+06	NA	NA	NA	374
0317	4714494	4.02759e+06	NA	NA	NA	377
0318	3607489	3.30771e+06	NA	NA	NA	376
0319	2531022	2.38169e+06	NA	NA	NA	378
0320	2255816	2.06971e+06	NA	NA	NA	374
0321	1799205	1.62648e+06	NA	NA	NA	376
0322	835850	739142	NA	NA	NA	373
0323	4138892	3.70928e+06	NA	NA	NA	375
0324	2254953	2.00488e+06	NA	NA	NA	374
0325	2805929	2.54863e+06	NA	NA	NA	375
0326	5734847	5.19749e+06	NA	NA	NA	376
0327	1960563	1.71706e+06	NA	NA	NA	375
0328	4622900	4.26555e+06	NA	NA	NA	374
0329	3354841	3.14282e+06	NA	NA	NA	378
0330	4093673	3.8108e+06	NA	NA	NA	381
0331	2654561	2.33787e+06	NA	NA	NA	373
0332	2571577	2.28202e+06	NA	NA	NA	375
0333	2253888	1.97463e+06	NA	NA	NA	374
0334	3712758	3.4291e+06	NA	NA	NA	374
0335	2848225	2.61154e+06	NA	NA	NA	372
0336	2489877	2.23242e+06	NA	NA	NA	375
0337	4197482	3.83692e+06	NA	NA	NA	376
0338	2346368	2.13144e+06	NA	NA	NA	374
0339	2935101	2.66654e+06	NA	NA	NA	376
0340	2935267	2.40046e+06	NA	NA	NA	373
0341	3676672	3.35055e+06	NA	NA	NA	375
0342	1940222	1.74484e+06	NA	NA	NA	375
0343	3122312	2.75825e+06	NA	NA	NA	372
0344	2337592	2.06924e+06	NA	NA	NA	373
0345	1778673	1.43628e+06	NA	NA	NA	370
0346	2609787	2.43571e+06	NA	NA	NA	373
0347	2465264	2.02497e+06	NA	NA	NA	373
0348	5069648	4.56015e+06	NA	NA	NA	376
0349	2337789	2.14025e+06	NA	NA	NA	374
0350	2076342	1.83196e+06	NA	NA	NA	373
0351	3781880	3.52585e+06	NA	NA	NA	372
0352	4013144	3.55886e+06	NA	NA	NA	374
0353	3377756	3.05721e+06	NA	NA	NA	374
0354	3068376	2.77535e+06	NA	NA	NA	371
0355	1456317	1.23627e+06	NA	NA	NA	371
0356	3516289	3.24342e+06	NA	NA	NA	371
0357	2686076	2.46743e+06	NA	NA	NA	369
0358	2477932	2.27301e+06	NA	NA	NA	370
0359	2863870	2.60269e+06	NA	NA	NA	371
0360	3822965	3.28316e+06	NA	NA	NA	370
0361	3080708	2.7138e+06	NA	NA	NA	374
0362	4118303	3.78843e+06	NA	NA	NA	370
0363	2877848	2.63841e+06	NA	NA	NA	372
0364	3490052	3.31136e+06	NA	NA	NA	372
0365	3220180	2.82217e+06	NA	NA	NA	369
0366	2955397	2.52834e+06	NA	NA	NA	370
0367	2477337	2.30442e+06	NA	NA	NA	373
0368	2073367	1.92326e+06	NA	NA	NA	368
0369	2468736	2.17422e+06	NA	NA	NA	369
0370	2081432	1.77421e+06	NA	NA	NA	366
0371	2609564	2.26536e+06	NA	NA	NA	373
0372	5648049	5.22106e+06	NA	NA	NA	370
0373	3161478	2.65659e+06	NA	NA	NA	368
0374	1290680	1.11553e+06	NA	NA	NA	366
0375	2464707	2.19137e+06	NA	NA	NA	367
0376	2669274	2.26141e+06	NA	NA	NA	368
0377	1539589	1.31527e+06	NA	NA	NA	366
0378	2093459	1.82885e+06	NA	NA	NA	366
0379	3118717	2.64467e+06	NA	NA	NA	364
0380	3916832	3.49068e+06	NA	NA	NA	369
0381	3951050	3.62825e+06	NA	NA	NA	371
0382	3092828	2.81788e+06	NA	NA	NA	364
0383	1252769	1.11709e+06	NA	NA	NA	366
0384	3372494	3.08954e+06	NA	NA	NA	370
0385	3249531	3.04514e+06	NA	NA	NA	363
0386	1346487	1.10883e+06	NA	NA	NA	361
0387	2060210	1.76581e+06	NA	NA	NA	361
0388	3452371	3.09229e+06	NA	NA	NA	370
0389	2868711	2.3555e+06	NA	NA	NA	364
0390	2860346	2.52654e+06	NA	NA	NA	369
0391	2895866	2.63032e+06	NA	NA	NA	364
0392	3582652	2.98972e+06	NA	NA	NA	363
0393	1032764	895923	NA	NA	NA	363
0394	2910452	2.63629e+06	NA	NA	NA	364
0395	1333499	1.24415e+06	NA	NA	NA	359
0396	1649567	1.41005e+06	NA	NA	NA	360
0397	1371612	1.15449e+06	NA	NA	NA	360
0398	4646699	4.34606e+06	NA	NA	NA	362
0399	2136272	2.01194e+06	NA	NA	NA	363
0400	3580036	3.33516e+06	NA	NA	NA	370
0401	2483127	2.36493e+06	NA	NA	NA	363
0402	2222894	2.00483e+06	NA	NA	NA	358
0403	3022645	2.67141e+06	NA	NA	NA	358
0404	2952517	2.6552e+06	NA	NA	NA	361
0405	1627756	1.43617e+06	NA	NA	NA	360
0406	2479951	2.14813e+06	NA	NA	NA	363
0407	2592000	2111184	NA	NA	NA	357
0408	2118861	1.88515e+06	NA	NA	NA	362
0409	2549339	2.27274e+06	NA	NA	NA	363
0410	1126119	894138	NA	NA	NA	352
0411	2634628	2.30346e+06	NA	NA	NA	355
0412	2847286	2.59502e+06	NA	NA	NA	354
0413	2593156	2.08905e+06	NA	NA	NA	355
0414	1605160	1.44673e+06	NA	NA	NA	349
0415	3262799	2.83309e+06	NA	NA	NA	355
0416	3155127	2.88726e+06	NA	NA	NA	357
0417	18659416	1.60751e+07	NA	NA	NA	352
0418	1152823	1.03224e+06	NA	NA	NA	350
0419	2754287	2.53945e+06	NA	NA	NA	352
0420	3059016	2.72375e+06	NA	NA	NA	377
0421	682425	562591	NA	NA	NA	372
0422	2515837	2.15783e+06	NA	NA	NA	372
0423	2929050	2.6092e+06	NA	NA	NA	374
0424	3541430	3.25989e+06	NA	NA	NA	371
0425	2310946	2.12977e+06	NA	NA	NA	370
0426	3617893	3.28107e+06	NA	NA	NA	368
0427	2453393	2.25982e+06	NA	NA	NA	366
0428	1624212	1.48047e+06	NA	NA	NA	353
0429	1318145	1.08114e+06	NA	NA	NA	376
0430	4051628	3.67888e+06	NA	NA	NA	374
0431	3487402	3.14145e+06	NA	NA	NA	369
0432	2193623	1.85844e+06	NA	NA	NA	369
0433	2429300	2.0824e+06	NA	NA	NA	370
0434	1775034	1.57091e+06	NA	NA	NA	366
0435	1595307	1.32426e+06	NA	NA	NA	355
0436	2570701	2.29384e+06	NA	NA	NA	381
0437	4399213	3.91662e+06	NA	NA	NA	379
0438	3031699	2.70185e+06	NA	NA	NA	377
0439	2211986	1.99256e+06	NA	NA	NA	378
0440	2988212	2.80772e+06	NA	NA	NA	379
0441	3000598	2.83046e+06	NA	NA	NA	375
0442	2785070	2.41438e+06	NA	NA	NA	372
0443	1953539	1.74607e+06	NA	NA	NA	384
0444	798047	749366	NA	NA	NA	368
0445	3903273	3.37477e+06	NA	NA	NA	387
0446	2355024	2.16662e+06	NA	NA	NA	381
0447	2619101	2.37814e+06	NA	NA	NA	378
0448	3844749	3.37877e+06	NA	NA	NA	375
0449	2477910	2.15876e+06	NA	NA	NA	371
0450	1865733	1.72021e+06	NA	NA	NA	368
0451	2974799	2.61842e+06	NA	NA	NA	372
0452	2176066	1.77001e+06	NA	NA	NA	380
0453	1861966	1.71282e+06	NA	NA	NA	378
0454	3599270	3.18715e+06	NA	NA	NA	379
0455	3478841	3.15774e+06	NA	NA	NA	378
0456	744247	631791	NA	NA	NA	368
0457	2858860	2.617e+06	NA	NA	NA	369
0458	4288842	3.73944e+06	NA	NA	NA	372
0459	779577	711052	NA	NA	NA	362
0460	3356341	3.10394e+06	NA	NA	NA	383
0461	3862021	3.40051e+06	NA	NA	NA	393
0462	3133514	2.75624e+06	NA	NA	NA	388
0463	3136911	2.82542e+06	NA	NA	NA	386
0464	2239967	2.06615e+06	NA	NA	NA	392
0465	3798350	3.43143e+06	NA	NA	NA	390
0466	2371763	2.1251e+06	NA	NA	NA	390
0467	2805547	2.57213e+06	NA	NA	NA	385
0468	2834048	2.4523e+06	NA	NA	NA	384
0469	3423548	3.08393e+06	NA	NA	NA	386
0470	4034378	3.60472e+06	NA	NA	NA	383
0471	3618007	3.24644e+06	NA	NA	NA	383
0472	2995957	2.6664e+06	NA	NA	NA	381
0473	3640696	3.16122e+06	NA	NA	NA	381
0474	5677230	5.16514e+06	NA	NA	NA	382
0475	3719767	3.31654e+06	NA	NA	NA	381
0476	4118301	3.78595e+06	NA	NA	NA	380
0477	3234575	2.90788e+06	NA	NA	NA	385
0478	1678232	1.44563e+06	NA	NA	NA	380
0479	2145454	1.95816e+06	NA	NA	NA	380
0480	2818713	2.52557e+06	NA	NA	NA	378
0481	5740831	5.28501e+06	NA	NA	NA	382
0482	2527844	2.32688e+06	NA	NA	NA	381
0483	2850310	2.66532e+06	NA	NA	NA	380
0484	2543613	2.34521e+06	NA	NA	NA	380
0485	3792637	3.44637e+06	NA	NA	NA	381
0486	4165930	3.77933e+06	NA	NA	NA	379
0487	3125000	2.84344e+06	NA	NA	NA	379
0488	2942276	2.60862e+06	NA	NA	NA	378
0489	3401400	3.01772e+06	NA	NA	NA	379
0490	2458959	2.04733e+06	NA	NA	NA	377
0491	2368893	2.12821e+06	NA	NA	NA	377
0492	3208550	2.96117e+06	NA	NA	NA	381
0493	1594152	1.42342e+06	NA	NA	NA	378
0494	4277138	3.90545e+06	NA	NA	NA	379
0495	2586210	2.33095e+06	NA	NA	NA	378
0496	2872244	2.59938e+06	NA	NA	NA	379
0497	2372219	2.14947e+06	NA	NA	NA	375
0498	3691326	3.42666e+06	NA	NA	NA	377
0499	1616068	1.50359e+06	NA	NA	NA	376
0500	1492655	1.32384e+06	NA	NA	NA	377
0501	3363628	3.06124e+06	NA	NA	NA	379
0502	3429852	3.04468e+06	NA	NA	NA	378
0503	2885194	2.74209e+06	NA	NA	NA	378
0504	5612408	5.0753e+06	NA	NA	NA	378
0505	7241665	6.70071e+06	NA	NA	NA	379
0506	4270580	3.96139e+06	NA	NA	NA	376
0507	3786934	3.39726e+06	NA	NA	NA	378
0508	2508642	2.32927e+06	NA	NA	NA	377
0509	1903387	1.68907e+06	NA	NA	NA	373
0510	3776786	3.31035e+06	NA	NA	NA	379
0511	3062788	2.72159e+06	NA	NA	NA	378
0512	2396406	1.95355e+06	NA	NA	NA	375
0513	3591486	2.97088e+06	NA	NA	NA	376
0514	3647783	3.36544e+06	NA	NA	NA	379
0515	1982586	1.79702e+06	NA	NA	NA	375
0516	2811472	2.55703e+06	NA	NA	NA	377
0517	2584779	2.26763e+06	NA	NA	NA	374
0518	14369799	1.3088e+07	NA	NA	NA	374
0519	2848574	2.5754e+06	NA	NA	NA	378
0520	1098463	969723	NA	NA	NA	373
0521	1932584	1.62704e+06	NA	NA	NA	373
0522	3713865	3.30125e+06	NA	NA	NA	373
0523	2317038	2.01397e+06	NA	NA	NA	371
0524	2623594	2.37803e+06	NA	NA	NA	372
0525	2381059	2.12795e+06	NA	NA	NA	372
0526	2556572	2.3385e+06	NA	NA	NA	371
0527	5676053	4.90297e+06	NA	NA	NA	372
0528	2917610	2.60864e+06	NA	NA	NA	371
0529	1914482	1.7485e+06	NA	NA	NA	374
0530	5976939	5.55138e+06	NA	NA	NA	375
0531	2975344	2.75874e+06	NA	NA	NA	370
0532	3669771	3.33545e+06	NA	NA	NA	374
0533	1906749	1.65391e+06	NA	NA	NA	371
0534	5413876	5.00513e+06	NA	NA	NA	374
0535	2527920	2.33378e+06	NA	NA	NA	376
0536	2722779	2.38461e+06	NA	NA	NA	370
0537	2870996	2.69558e+06	NA	NA	NA	373
0538	2980253	2.72127e+06	NA	NA	NA	374
0539	3455320	2.92666e+06	NA	NA	NA	375
0540	4183095	3.7355e+06	NA	NA	NA	372
0541	2267062	2.11131e+06	NA	NA	NA	373
0542	2236760	1.94017e+06	NA	NA	NA	369
0543	2089447	1.88322e+06	NA	NA	NA	366
0544	3636991	3.29839e+06	NA	NA	NA	373
0545	2203639	2.10403e+06	NA	NA	NA	370
0546	1548631	1.26059e+06	NA	NA	NA	364
0547	2380858	2.12801e+06	NA	NA	NA	367
0548	3098142	2.71087e+06	NA	NA	NA	372
0549	1393723	1.22773e+06	NA	NA	NA	368
0550	2072116	1.84626e+06	NA	NA	NA	369
0551	2545583	2.06294e+06	NA	NA	NA	364
0552	1922102	1.64263e+06	NA	NA	NA	368
0553	2643966	2.47132e+06	NA	NA	NA	362
0554	2356765	1.91134e+06	NA	NA	NA	362
0555	2139074	1.93308e+06	NA	NA	NA	371
0556	3864027	3.64069e+06	NA	NA	NA	360
0557	2375282	1.96792e+06	NA	NA	NA	360
0558	1934265	1.73078e+06	NA	NA	NA	358
0559	2462390	2.16789e+06	NA	NA	NA	357
0560	1634467	1.47413e+06	NA	NA	NA	353
0561	3097267	2.75843e+06	NA	NA	NA	354
0562	4332269	3.6482e+06	NA	NA	NA	355
0563	2286269	2.12806e+06	NA	NA	NA	382
0564	3775706	3.52236e+06	NA	NA	NA	380
0565	1214880	1.04917e+06	NA	NA	NA	372
0566	3262969	2.85803e+06	NA	NA	NA	372
0567	3406542	3.09961e+06	NA	NA	NA	375
0568	2035426	1.82679e+06	NA	NA	NA	372
0569	1847726	1.52585e+06	NA	NA	NA	352
0570	4440430	3.99683e+06	NA	NA	NA	383
0571	3576332	3.15075e+06	NA	NA	NA	374
0572	1408050	1.26626e+06	NA	NA	NA	372
0573	3574336	3.01531e+06	NA	NA	NA	372
0574	3214047	2.89393e+06	NA	NA	NA	371
0575	1951748	1.75696e+06	NA	NA	NA	367
0576	4290661	4.00147e+06	NA	NA	NA	368
0577	3954012	3.68791e+06	NA	NA	NA	361
0578	2378458	2.11825e+06	NA	NA	NA	379
0579	2245914	1.98943e+06	NA	NA	NA	371
0580	2010825	1.79426e+06	NA	NA	NA	367
0581	3872543	3.73739e+06	NA	NA	NA	376
0582	2422359	2.06676e+06	NA	NA	NA	376
0583	2824365	2.58401e+06	NA	NA	NA	373
0584	3697971	3.43098e+06	NA	NA	NA	386
0585	2504873	1.98211e+06	NA	NA	NA	358
0586	2721830	2.41399e+06	NA	NA	NA	385
0587	3021346	2.65455e+06	NA	NA	NA	382
0588	2895173	2.55499e+06	NA	NA	NA	382
0589	2147228	1.91769e+06	NA	NA	NA	380
0590	2985066	2.7179e+06	NA	NA	NA	378
0591	2343722	2.18341e+06	NA	NA	NA	377
0592	1983565	1.75228e+06	NA	NA	NA	374
0593	2527421	2.2585e+06	NA	NA	NA	372
0594	3257461	3.00338e+06	NA	NA	NA	372
0595	3618381	3.28332e+06	NA	NA	NA	377
0596	1113910	1.02992e+06	NA	NA	NA	382
0597	1868949	1.69495e+06	NA	NA	NA	390
0598	4215355	3.77907e+06	NA	NA	NA	389
0599	1566550	1.40802e+06	NA	NA	NA	388
0600	2449739	2.15112e+06	NA	NA	NA	388
0601	3827966	3.44134e+06	NA	NA	NA	389
0602	3932550	3.60536e+06	NA	NA	NA	387
0603	2613823	2.42981e+06	NA	NA	NA	385
0604	3047793	2.7741e+06	NA	NA	NA	382
0605	3566151	3.35503e+06	NA	NA	NA	390
0606	3592063	3.16209e+06	NA	NA	NA	380
0607	3132190	2.80206e+06	NA	NA	NA	382
0608	3728122	3.4377e+06	NA	NA	NA	387
0609	3727526	3.38348e+06	NA	NA	NA	385
0610	4139972	3.63614e+06	NA	NA	NA	382
0611	2700477	2.42314e+06	NA	NA	NA	383
0612	1578017	1.43994e+06	NA	NA	NA	382
0613	3247906	3.04783e+06	NA	NA	NA	385
0614	2599970	2.38313e+06	NA	NA	NA	381
0615	3153481	2.81795e+06	NA	NA	NA	382
0616	4563734	4.26161e+06	NA	NA	NA	382
0617	2664156	2.43078e+06	NA	NA	NA	380
0618	3828429	3.54819e+06	NA	NA	NA	381
0619	2477995	2.28372e+06	NA	NA	NA	379
0620	2260398	2.09675e+06	NA	NA	NA	378
0621	3615925	3.28073e+06	NA	NA	NA	378
0622	3953016	3.50119e+06	NA	NA	NA	385
0623	3418349	3.10591e+06	NA	NA	NA	380
0624	2363020	1.91735e+06	NA	NA	NA	380
0625	3939651	3.65994e+06	NA	NA	NA	380
0626	3303578	2.97124e+06	NA	NA	NA	378
0627	5514051	4.92791e+06	NA	NA	NA	381
0628	2620452	2.38854e+06	NA	NA	NA	377
0629	4044051	3.54097e+06	NA	NA	NA	382
0630	958126	853020	NA	NA	NA	375
0631	1832469	1.62174e+06	NA	NA	NA	379
0632	2339319	2.17791e+06	NA	NA	NA	380
0633	5977774	5.26223e+06	NA	NA	NA	379
0634	5209400	4.66762e+06	NA	NA	NA	375
0635	2156736	1.6719e+06	NA	NA	NA	376
0636	1400901	1.28379e+06	NA	NA	NA	375
0637	3775365	3.44842e+06	NA	NA	NA	386
0638	2903420	2.63108e+06	NA	NA	NA	375
0639	2892604	2.51888e+06	NA	NA	NA	374
0640	3307252	2.87334e+06	NA	NA	NA	378
0641	3276045	2.92813e+06	NA	NA	NA	376
0642	3120029	2.70288e+06	NA	NA	NA	376
0643	2145684	1.96652e+06	NA	NA	NA	376
0644	2512564	2.32437e+06	NA	NA	NA	378
0645	1517469	1.3809e+06	NA	NA	NA	373
0646	4598446	4.19976e+06	NA	NA	NA	381
0647	4154772	3.80162e+06	NA	NA	NA	384
0648	3023642	2.59791e+06	NA	NA	NA	375
0649	3898014	3.57565e+06	NA	NA	NA	375
0650	3242209	2.86352e+06	NA	NA	NA	376
0651	1948050	1.80857e+06	NA	NA	NA	372
0652	5550297	5.13569e+06	NA	NA	NA	378
0653	3868504	3.40738e+06	NA	NA	NA	377
0654	2501179	2.17002e+06	NA	NA	NA	376
0655	3518698	3.26957e+06	NA	NA	NA	375
0656	2735199	2.28225e+06	NA	NA	NA	375
0657	2876930	2.61801e+06	NA	NA	NA	375
0658	2216335	2.05388e+06	NA	NA	NA	376
0659	5402383	4.84324e+06	NA	NA	NA	377
0660	3585645	3.13636e+06	NA	NA	NA	376
0661	3136542	2.66387e+06	NA	NA	NA	375
0662	1679243	1.52845e+06	NA	NA	NA	375
0663	3938097	3.61005e+06	NA	NA	NA	376
0664	3449283	3.17748e+06	NA	NA	NA	377
0665	3468228	3.10684e+06	NA	NA	NA	372
0666	2829465	2.49021e+06	NA	NA	NA	375
0667	2361132	2.12998e+06	NA	NA	NA	373
0668	4009846	3.63733e+06	NA	NA	NA	372
0669	2208628	2.01184e+06	NA	NA	NA	371
0670	3105539	2.77666e+06	NA	NA	NA	371
0671	3153906	2.88172e+06	NA	NA	NA	374
0672	1715864	1.58563e+06	NA	NA	NA	373
0673	2919104	2.61318e+06	NA	NA	NA	373
0674	6658292	6.18422e+06	NA	NA	NA	373
0675	3768166	3.44636e+06	NA	NA	NA	373
0676	1850894	1.64933e+06	NA	NA	NA	373
0677	1560172	1.43551e+06	NA	NA	NA	373
0678	1851321	1.57122e+06	NA	NA	NA	371
0679	3561068	3.16009e+06	NA	NA	NA	372
0680	4053834	3.70318e+06	NA	NA	NA	372
0681	3728359	3.33464e+06	NA	NA	NA	373
0682	3362750	2.90273e+06	NA	NA	NA	370
0683	4204762	3.76032e+06	NA	NA	NA	375
0684	3274604	2.76802e+06	NA	NA	NA	372
0685	4000009	3.65961e+06	NA	NA	NA	380
0686	2700754	2.4882e+06	NA	NA	NA	370
0687	1383295	1.27457e+06	NA	NA	NA	368
0688	1231499	1.0437e+06	NA	NA	NA	369
0689	2385765	2.13478e+06	NA	NA	NA	368
0690	2568560	2.20922e+06	NA	NA	NA	370
0691	2143291	1.95575e+06	NA	NA	NA	368
0692	4159252	3.68094e+06	NA	NA	NA	373
0693	1936281	1.78409e+06	NA	NA	NA	374
0694	2013090	1.81621e+06	NA	NA	NA	373
0695	2359700	2.12043e+06	NA	NA	NA	368
0696	2699209	2.33374e+06	NA	NA	NA	369
0697	2744185	2.48294e+06	NA	NA	NA	368
0698	1391203	1.27267e+06	NA	NA	NA	368
0699	2711803	2.52767e+06	NA	NA	NA	365
0700	1634685	1.39978e+06	NA	NA	NA	367
0701	2840026	2.63214e+06	NA	NA	NA	366
0702	3305746	2.55402e+06	NA	NA	NA	366
0703	2826159	2.18349e+06	NA	NA	NA	367
0704	2620476	2.46796e+06	NA	NA	NA	372
0705	1142734	1.02835e+06	NA	NA	NA	364
0706	3939539	3.50343e+06	NA	NA	NA	364
0707	1343034	1.22538e+06	NA	NA	NA	368
0708	2504769	2.30965e+06	NA	NA	NA	372
0709	1923484	1.70363e+06	NA	NA	NA	363
0710	3286072	2.72284e+06	NA	NA	NA	364
0711	1376094	1.24385e+06	NA	NA	NA	361
0712	3183792	2.90171e+06	NA	NA	NA	360
0713	1917591	1.587e+06	NA	NA	NA	362
0714	2245922	2.08714e+06	NA	NA	NA	366
0715	2535992	2.34376e+06	NA	NA	NA	363
0716	3727063	3.35771e+06	NA	NA	NA	368
0717	1281256	1.16492e+06	NA	NA	NA	360
0718	1563484	1.34944e+06	NA	NA	NA	356
0719	4778370	4.35071e+06	NA	NA	NA	359
0720	3186375	2.85308e+06	NA	NA	NA	365
0721	2801079	2.34562e+06	NA	NA	NA	367
0722	3460932	3.16571e+06	NA	NA	NA	363
0723	3613394	3.26145e+06	NA	NA	NA	382
0724	3512852	3.25501e+06	NA	NA	NA	378
0725	7617234	6.95149e+06	NA	NA	NA	379
0726	2543971	2.25065e+06	NA	NA	NA	376
0727	3210776	2.91442e+06	NA	NA	NA	374
0728	3216487	2.9923e+06	NA	NA	NA	375
0729	2613219	2.44258e+06	NA	NA	NA	379
0730	3953284	3.56902e+06	NA	NA	NA	375
0731	2479739	2.28334e+06	NA	NA	NA	377
0732	1962556	1.82106e+06	NA	NA	NA	376
0733	3066678	2.78853e+06	NA	NA	NA	371
0734	2648043	2.37927e+06	NA	NA	NA	378
0735	2640299	2.27567e+06	NA	NA	NA	372
0736	3367729	3.10471e+06	NA	NA	NA	369
0737	3506148	3.32979e+06	NA	NA	NA	358
0738	2450677	2.19679e+06	NA	NA	NA	357
0739	3382828	3.08785e+06	NA	NA	NA	385
0740	2827966	2.57232e+06	NA	NA	NA	378
0741	1854599	1.6964e+06	NA	NA	NA	376
0742	3672398	3.25117e+06	NA	NA	NA	373
0743	3341169	3.0722e+06	NA	NA	NA	378
0744	3517115	3.23082e+06	NA	NA	NA	369
0745	3906943	3.37638e+06	NA	NA	NA	374
0746	2305353	1.92658e+06	NA	NA	NA	375
0747	2579919	2.03143e+06	NA	NA	NA	366
0748	2560184	2.1119e+06	NA	NA	NA	366
0749	1179798	1.02088e+06	NA	NA	NA	365
0750	3098389	2.65408e+06	NA	NA	NA	367
0751	3614638	3.32619e+06	NA	NA	NA	361
0752	2644646	2.43651e+06	NA	NA	NA	367
0753	2311941	2.12213e+06	NA	NA	NA	354
0754	3587130	3.28617e+06	NA	NA	NA	381
0755	2871146	2.47177e+06	NA	NA	NA	377
0756	4991688	4.55741e+06	NA	NA	NA	374
0757	2074058	1.80962e+06	NA	NA	NA	361
0758	3927553	3.63063e+06	NA	NA	NA	373
0759	3791070	3.54579e+06	NA	NA	NA	387
0760	2835850	2.56418e+06	NA	NA	NA	379
0761	2478558	2.20418e+06	NA	NA	NA	373
0762	780233	717580	NA	NA	NA	372
0763	3285469	2.95134e+06	NA	NA	NA	365
0764	3229333	3.01652e+06	NA	NA	NA	380
0765	5472840	5.16089e+06	NA	NA	NA	373
0766	3386429	2.45482e+06	NA	NA	NA	360
0767	3099136	2.81804e+06	NA	NA	NA	377
0768	2433986	2.23708e+06	NA	NA	NA	388
0769	5532149	4.73497e+06	NA	NA	NA	391
0770	3710895	3.20028e+06	NA	NA	NA	385
0771	2835561	2.57327e+06	NA	NA	NA	386
0772	4470171	4.00617e+06	NA	NA	NA	388
0773	4208057	3.87141e+06	NA	NA	NA	387
0774	3813788	3.33745e+06	NA	NA	NA	384
0775	2828355	2.61255e+06	NA	NA	NA	386
0776	3133890	2.90042e+06	NA	NA	NA	388
0777	3602982	3.35257e+06	NA	NA	NA	386
0778	3377480	3.10627e+06	NA	NA	NA	384
0779	3409133	3.16095e+06	NA	NA	NA	383
0780	2775258	2.5377e+06	NA	NA	NA	383
0781	3390157	2.94571e+06	NA	NA	NA	383
0782	2693817	2.44733e+06	NA	NA	NA	383
0783	3244797	2.80642e+06	NA	NA	NA	383
0784	2859964	2.62001e+06	NA	NA	NA	384
0785	3077744	2.79059e+06	NA	NA	NA	384
0786	2621470	2.401e+06	NA	NA	NA	380
0787	4092710	3.65356e+06	NA	NA	NA	386
0788	5525478	4.9116e+06	NA	NA	NA	384
0789	2425050	2.0853e+06	NA	NA	NA	380
0790	2983989	2.67753e+06	NA	NA	NA	385
0791	4484955	4.10418e+06	NA	NA	NA	385
0792	2534894	2.22843e+06	NA	NA	NA	381
0793	2681532	2.0806e+06	NA	NA	NA	379
0794	4269073	3.92029e+06	NA	NA	NA	381
0795	2265753	1.92136e+06	NA	NA	NA	379
0796	590625	494412	NA	NA	NA	378
0797	2948531	2.71265e+06	NA	NA	NA	379
0798	2992356	2.72663e+06	NA	NA	NA	379
0799	4880505	4.62379e+06	NA	NA	NA	385
0800	2767084	2.58446e+06	NA	NA	NA	377
0801	4055411	3.77315e+06	NA	NA	NA	379
0802	2908180	2.61213e+06	NA	NA	NA	378
0803	3512015	3.17451e+06	NA	NA	NA	377
0804	1978757	1.79196e+06	NA	NA	NA	377
0805	3250964	3.00779e+06	NA	NA	NA	377
0806	4314268	3.92857e+06	NA	NA	NA	387
0807	5133396	4.47837e+06	NA	NA	NA	377
0808	3546570	3.09509e+06	NA	NA	NA	379
0809	2379853	2.2185e+06	NA	NA	NA	376
0810	4232614	3.78607e+06	NA	NA	NA	376
0811	4569417	4.09237e+06	NA	NA	NA	382
0812	3620059	3.34711e+06	NA	NA	NA	378
0813	2439716	2.24942e+06	NA	NA	NA	376
0814	3496011	3.27262e+06	NA	NA	NA	376
0815	3630515	3.3212e+06	NA	NA	NA	376
0816	3447975	3.21351e+06	NA	NA	NA	376
0817	3346131	3.01687e+06	NA	NA	NA	377
0818	2532165	2.23945e+06	NA	NA	NA	376
0819	2903127	2.63604e+06	NA	NA	NA	377
0820	3601307	3.34886e+06	NA	NA	NA	378
0821	3403387	3.08721e+06	NA	NA	NA	379
0822	4005842	3.7026e+06	NA	NA	NA	383
0823	3014367	2.63848e+06	NA	NA	NA	378
0824	4007727	3.69072e+06	NA	NA	NA	376
0825	1387920	1.21734e+06	NA	NA	NA	372
0826	46829679	4.23434e+07	NA	NA	NA	376
0827	7040801	6.3501e+06	NA	NA	NA	374
0828	2568362	2.33156e+06	NA	NA	NA	383
0829	2903802	2.67121e+06	NA	NA	NA	375
0830	2086758	1.89248e+06	NA	NA	NA	374
0831	3273094	2.95593e+06	NA	NA	NA	374
0832	3017956	2.69141e+06	NA	NA	NA	377
0833	3924826	3.62811e+06	NA	NA	NA	377
0834	2448051	2.20814e+06	NA	NA	NA	372
0835	2430081	1.98392e+06	NA	NA	NA	370
0836	3308191	3.04651e+06	NA	NA	NA	372
0837	2777369	2.62906e+06	NA	NA	NA	373
0838	1931263	1.75108e+06	NA	NA	NA	370
0839	2660457	2.13661e+06	NA	NA	NA	373
0840	3347091	2.82561e+06	NA	NA	NA	373
0841	3847509	3.5701e+06	NA	NA	NA	376
0842	2722935	2.51654e+06	NA	NA	NA	369
0843	2822163	2.57438e+06	NA	NA	NA	373
0844	3368499	3.16538e+06	NA	NA	NA	373
0845	3291270	2.88974e+06	NA	NA	NA	370
0846	2633294	2.42e+06	NA	NA	NA	370
0847	4037362	3.65866e+06	NA	NA	NA	371
0848	2461543	2.25896e+06	NA	NA	NA	370
0849	2816768	2.12328e+06	NA	NA	NA	374
0850	2372286	2.20148e+06	NA	NA	NA	366
0851	5367176	4.88413e+06	NA	NA	NA	366
0852	2700939	2.46866e+06	NA	NA	NA	370
0853	3144329	2.90442e+06	NA	NA	NA	371
0854	1894298	1.68971e+06	NA	NA	NA	369
0855	3598394	3.25583e+06	NA	NA	NA	368
0856	1869108	1.66126e+06	NA	NA	NA	367
0857	2762216	2.50395e+06	NA	NA	NA	366
0858	2739404	2.33288e+06	NA	NA	NA	365
0859	2139168	1.94493e+06	NA	NA	NA	365
0860	1156268	1.03717e+06	NA	NA	NA	366
0861	1948536	1.66327e+06	NA	NA	NA	365
0862	2549021	2.28877e+06	NA	NA	NA	369
0863	2372442	2.1715e+06	NA	NA	NA	362
0864	2702713	2.44217e+06	NA	NA	NA	367
0865	1801019	1.71907e+06	NA	NA	NA	364
0866	894906	810069	NA	NA	NA	363
0867	2851082	2.65407e+06	NA	NA	NA	363
0868	2271499	2.04548e+06	NA	NA	NA	366
0869	1024017	783987	NA	NA	NA	366
0870	2904839	2.69308e+06	NA	NA	NA	364
0871	3816769	3.37899e+06	NA	NA	NA	364
0872	1694440	1.26253e+06	NA	NA	NA	359
0873	2417757	2.17743e+06	NA	NA	NA	364
0874	2963291	2.8252e+06	NA	NA	NA	369
0875	2888295	2.45938e+06	NA	NA	NA	370
0876	2173320	1.93469e+06	NA	NA	NA	362
0877	1972388	1.65602e+06	NA	NA	NA	358
0878	2421833	2.24528e+06	NA	NA	NA	359
0879	2159141	1.91559e+06	NA	NA	NA	354
0880	1483291	1.29209e+06	NA	NA	NA	355
0881	2719855	2.50118e+06	NA	NA	NA	370
0882	3234091	2.99283e+06	NA	NA	NA	357
0883	2907139	2.58881e+06	NA	NA	NA	352
0884	2815841	2.14004e+06	NA	NA	NA	356
0885	2348849	2.03974e+06	NA	NA	NA	350
0886	4369639	4.08955e+06	NA	NA	NA	360
0887	3885369	3.26293e+06	NA	NA	NA	388
0888	3976055	3.49853e+06	NA	NA	NA	388
0889	3517615	3.26329e+06	NA	NA	NA	381
0890	29268293	2.58732e+07	NA	NA	NA	381
0891	4549001	4.22466e+06	NA	NA	NA	375
0892	4983390	4.53239e+06	NA	NA	NA	373
0893	2311934	1.84146e+06	NA	NA	NA	371
0894	2770115	2.54158e+06	NA	NA	NA	368
0895	4437462	4.10731e+06	NA	NA	NA	378
0896	3768272	3.15932e+06	NA	NA	NA	368
0897	3295319	2.82409e+06	NA	NA	NA	381
0898	4056744	3.69083e+06	NA	NA	NA	385
0899	2212543	2.01762e+06	NA	NA	NA	377
0900	2124940	1.58181e+06	NA	NA	NA	376
0901	2630643	2.44045e+06	NA	NA	NA	376
0902	3264650	2.96528e+06	NA	NA	NA	374
0903	3349625	3054858	NA	NA	NA	373
0904	10436413	9.75178e+06	NA	NA	NA	375
0905	2921380	2.4896e+06	NA	NA	NA	370
0906	1687978	1.41756e+06	NA	NA	NA	363
0907	3473897	3.18209e+06	NA	NA	NA	367
0908	4221902	3.7558e+06	NA	NA	NA	359
0909	2081725	1.79653e+06	NA	NA	NA	382
0910	2650804	2.38042e+06	NA	NA	NA	380
0911	3728376	3.48007e+06	NA	NA	NA	374
0912	3191035	2.89778e+06	NA	NA	NA	378
0913	3161845	2.92218e+06	NA	NA	NA	377
0914	3528931	3.04688e+06	NA	NA	NA	376
0915	2864738	2.65217e+06	NA	NA	NA	373
0916	3380097	2.98091e+06	NA	NA	NA	371
0917	3159589	2.85564e+06	NA	NA	NA	357
0918	3189369	2.93007e+06	NA	NA	NA	383
0919	2202908	2.06699e+06	NA	NA	NA	382
0920	4054522	3.75003e+06	NA	NA	NA	382
0921	2780110	2.55131e+06	NA	NA	NA	376
0922	3330366	2.97602e+06	NA	NA	NA	373
0923	3232577	2.93098e+06	NA	NA	NA	391
0924	2814963	2.60018e+06	NA	NA	NA	381
0925	2595048	2.39263e+06	NA	NA	NA	369
0926	2413274	2.24507e+06	NA	NA	NA	363
0927	2782252	2.58054e+06	NA	NA	NA	380
0928	15856145	1.37425e+07	NA	NA	NA	379
0929	2969002	2.70149e+06	NA	NA	NA	373
0930	3165218	2.76418e+06	NA	NA	NA	368
0931	3093651	2.83069e+06	NA	NA	NA	372
0932	3821221	3.12308e+06	NA	NA	NA	363
0933	946074	714380	NA	NA	NA	357
0934	3097755	2.79387e+06	NA	NA	NA	388
0935	2191140	1.9637e+06	NA	NA	NA	349
0936	3187560	2.77095e+06	NA	NA	NA	392
0937	4330918	3.9524e+06	NA	NA	NA	391
0938	4942259	4.44655e+06	NA	NA	NA	393
0939	5471772	5.00448e+06	NA	NA	NA	390
0940	2494583	2.13786e+06	NA	NA	NA	392
0941	4492490	3.8002e+06	NA	NA	NA	389
0942	2698309	2.45816e+06	NA	NA	NA	386
0943	3256125	2.81101e+06	NA	NA	NA	386
0944	2871724	2.49294e+06	NA	NA	NA	383
0945	3587144	3.25067e+06	NA	NA	NA	384
0946	2337654	2.07888e+06	NA	NA	NA	384
0947	3672332	3.38222e+06	NA	NA	NA	384
0948	2777602	2.46068e+06	NA	NA	NA	383
0949	4240891	3.77058e+06	NA	NA	NA	387
0950	4419800	4.04544e+06	NA	NA	NA	384
0951	3926359	3.57259e+06	NA	NA	NA	383
0952	3259225	2.90658e+06	NA	NA	NA	384
0953	2175320	1.92233e+06	NA	NA	NA	383
0954	1691367	1.53356e+06	NA	NA	NA	383
0955	3542292	3.17177e+06	NA	NA	NA	387
0956	3468857	3.12752e+06	NA	NA	NA	387
0957	1475996	1.27644e+06	NA	NA	NA	379
0958	4031369	3.68951e+06	NA	NA	NA	382
0959	3390423	3.20904e+06	NA	NA	NA	385
0960	5574806	4.87851e+06	NA	NA	NA	377
0961	2441065	2.23138e+06	NA	NA	NA	381
0962	1384059	1.24316e+06	NA	NA	NA	380
0963	1611374	1.47537e+06	NA	NA	NA	377
0964	4272413	3.95412e+06	NA	NA	NA	380
0965	2104082	1.91703e+06	NA	NA	NA	381
0966	3942589	3.65991e+06	NA	NA	NA	380
0967	3175616	2.82947e+06	NA	NA	NA	379
0968	2742480	2.50224e+06	NA	NA	NA	381
0969	3201283	2.98776e+06	NA	NA	NA	377
0970	4425205	4.21634e+06	NA	NA	NA	381
0971	3358751	3.08703e+06	NA	NA	NA	378
0972	1859330	1.64625e+06	NA	NA	NA	376
0973	2132901	1.87546e+06	NA	NA	NA	375
0974	5246938	4.49872e+06	NA	NA	NA	379
0975	3187881	2.95102e+06	NA	NA	NA	385
0976	3462060	2.74057e+06	NA	NA	NA	379
0977	4238812	3.64877e+06	NA	NA	NA	383
0978	2158850	2.01054e+06	NA	NA	NA	379
0979	2211691	2.03277e+06	NA	NA	NA	377
0980	1141262	1.00762e+06	NA	NA	NA	379
0981	2412561	2.09507e+06	NA	NA	NA	379
0982	5113188	4.62846e+06	NA	NA	NA	379
0983	2600550	2.42605e+06	NA	NA	NA	375
0984	2960176	2.70175e+06	NA	NA	NA	376
0985	2666843	2.41189e+06	NA	NA	NA	377
0986	3547261	3.28334e+06	NA	NA	NA	377
0987	4358572	3.96543e+06	NA	NA	NA	377
0988	2590969	2.30285e+06	NA	NA	NA	376
0989	2926960	2.70802e+06	NA	NA	NA	376
0990	3166354	2.85605e+06	NA	NA	NA	377
0991	4089950	3.73699e+06	NA	NA	NA	381
0992	3501019	3.16387e+06	NA	NA	NA	380
0993	1750787	1.53211e+06	NA	NA	NA	375
0994	2835298	2.60479e+06	NA	NA	NA	377
0995	5020688	4.49e+06	NA	NA	NA	377
0996	3758790	3.37502e+06	NA	NA	NA	374
0997	2849536	2.63525e+06	NA	NA	NA	377
0998	2028419	1.77649e+06	NA	NA	NA	373
0999	3395004	2.97878e+06	NA	NA	NA	374
1000	2134452	1.77714e+06	NA	NA	NA	372
1001	1968617	1.57824e+06	NA	NA	NA	376
1002	2827095	2.49859e+06	NA	NA	NA	380
1003	3382073	2.99178e+06	NA	NA	NA	378
1004	2850845	2.66896e+06	NA	NA	NA	375
1005	2858295	2.57532e+06	NA	NA	NA	376
1006	38574651	3.49795e+07	NA	NA	NA	376
1007	3168130	2.90961e+06	NA	NA	NA	376
1008	3906452	3.5869e+06	NA	NA	NA	373
1009	3936980	3.45155e+06	NA	NA	NA	383
1010	2736171	2.53862e+06	NA	NA	NA	374
1011	2306197	2.15191e+06	NA	NA	NA	376
1012	2589527	2.41396e+06	NA	NA	NA	378
1013	5039431	4.41404e+06	NA	NA	NA	371
1014	3301407	3.05512e+06	NA	NA	NA	377
1015	3052405	2.58325e+06	NA	NA	NA	373
1016	2624254	2.38597e+06	NA	NA	NA	375
1017	4217085	3.87381e+06	NA	NA	NA	380
1018	2257837	2.10272e+06	NA	NA	NA	374
1019	1945268	1.79801e+06	NA	NA	NA	370
1020	2999024	2.79269e+06	NA	NA	NA	370
1021	5082203	4.51605e+06	NA	NA	NA	372
1022	3492519	3.17784e+06	NA	NA	NA	379
1023	2712829	2.54219e+06	NA	NA	NA	369
1024	3464104	3.11769e+06	NA	NA	NA	371
1025	3567973	2.98461e+06	NA	NA	NA	375
1026	3241798	2.86899e+06	NA	NA	NA	372
1027	2088584	1.62283e+06	NA	NA	NA	369
1028	2415143	2.05529e+06	NA	NA	NA	372
1029	2483337	2.31944e+06	NA	NA	NA	370
1030	2197389	2.03412e+06	NA	NA	NA	371
1031	2212907	2.03211e+06	NA	NA	NA	373
1032	3243100	3.02711e+06	NA	NA	NA	375
1033	2542140	2.23759e+06	NA	NA	NA	371
1034	2410234	2.09883e+06	NA	NA	NA	368
1035	2707292	2.49017e+06	NA	NA	NA	371
1036	3716198	3.39995e+06	NA	NA	NA	386
1037	3675079	3.35241e+06	NA	NA	NA	374
1038	3267146	3.04759e+06	NA	NA	NA	370
1039	2727905	2.48976e+06	NA	NA	NA	383
1040	2325905	2.0661e+06	NA	NA	NA	367
1041	2627618	2.44973e+06	NA	NA	NA	374
1042	2170736	1.8918e+06	NA	NA	NA	369
1043	3254569	2.95222e+06	NA	NA	NA	369
1044	1116477	1.00293e+06	NA	NA	NA	369
1045	1543793	1.35375e+06	NA	NA	NA	369
1046	4418183	3.91981e+06	NA	NA	NA	371
1047	2537062	2.32775e+06	NA	NA	NA	372
1048	2102441	1.96053e+06	NA	NA	NA	374
1049	2837206	2.59491e+06	NA	NA	NA	370
1050	3657093	3.4362e+06	NA	NA	NA	380
1051	4218504	3.75109e+06	NA	NA	NA	374
1052	2511199	2.25782e+06	NA	NA	NA	372
1053	1990118	1.3692e+06	NA	NA	NA	365
1054	2870536	2.58951e+06	NA	NA	NA	378
1055	4303378	3.84292e+06	NA	NA	NA	371
1056	2645681	2.4753e+06	NA	NA	NA	372
1057	3562750	3.26704e+06	NA	NA	NA	371
1058	3044996	2.72893e+06	NA	NA	NA	369
1059	2416049	2.19426e+06	NA	NA	NA	367
1060	2855594	2.43182e+06	NA	NA	NA	367
1061	1756159	1.62568e+06	NA	NA	NA	372
1062	3998811	3.61732e+06	NA	NA	NA	370
1063	2897685	2.71803e+06	NA	NA	NA	374
1064	2561263	2.2721e+06	NA	NA	NA	366
1065	2684604	2.49749e+06	NA	NA	NA	367
1066	2713165	2.40956e+06	NA	NA	NA	373
1067	2876173	2.69066e+06	NA	NA	NA	369
1068	1976861	1.54729e+06	NA	NA	NA	371
1069	1579237	1.38594e+06	NA	NA	NA	367
1070	3845717	3.06965e+06	NA	NA	NA	368
1071	5293944	4.90854e+06	NA	NA	NA	376
1072	1481013	1.3495e+06	NA	NA	NA	366
1073	1916802	1.52635e+06	NA	NA	NA	366
1074	2568350	2.41605e+06	NA	NA	NA	373
1075	2123737	1.96616e+06	NA	NA	NA	372
1076	3455397	3.05112e+06	NA	NA	NA	366
1077	2228478	1.9234e+06	NA	NA	NA	365
1078	2249991	1.80539e+06	NA	NA	NA	365
1079	2690595	2.42745e+06	NA	NA	NA	364
1080	3192397	2.96286e+06	NA	NA	NA	370
1081	4476141	4.03972e+06	NA	NA	NA	367
1082	2732625	2.40252e+06	NA	NA	NA	366
1083	3128097	2.89474e+06	NA	NA	NA	365
1084	2328091	1.92533e+06	NA	NA	NA	361
1085	4446976	3.89511e+06	NA	NA	NA	364
1086	3089570	2.78834e+06	NA	NA	NA	368
1087	3816492	3.45202e+06	NA	NA	NA	377
1088	3220630	3.0261e+06	NA	NA	NA	364
1089	3631371	3.38008e+06	NA	NA	NA	368
1090	3820643	2.8395e+06	NA	NA	NA	361
1091	2644558	2.19816e+06	NA	NA	NA	366
1092	3414531	3.10791e+06	NA	NA	NA	369
1093	4605889	4.10523e+06	NA	NA	NA	364
1094	4919080	4.47243e+06	NA	NA	NA	368
1095	1300319	1.13817e+06	NA	NA	NA	361
1096	1257511	1.0836e+06	NA	NA	NA	362
1097	2117952	1.97393e+06	NA	NA	NA	362
1098	2670356	2.41614e+06	NA	NA	NA	359
1099	1480557	1.36063e+06	NA	NA	NA	362
1100	3009318	2.59373e+06	NA	NA	NA	366
1101	4000999	3.74934e+06	NA	NA	NA	369
1102	2803704	2.56679e+06	NA	NA	NA	360
1103	2352176	2.17647e+06	NA	NA	NA	366
1104	2940048	2.6481e+06	NA	NA	NA	362
1105	3729243	3.50549e+06	NA	NA	NA	381
1106	1260360	1.08857e+06	NA	NA	NA	356
1107	1961609	1.79703e+06	NA	NA	NA	358
1108	1908342	1.72839e+06	NA	NA	NA	357
1109	2127353	2.02311e+06	NA	NA	NA	356
1110	3847122	3.57244e+06	NA	NA	NA	365
1111	2377489	2.16803e+06	NA	NA	NA	360
1112	1936982	1.76169e+06	NA	NA	NA	354
1113	1861226	1.69893e+06	NA	NA	NA	358
1114	2361950	2.22307e+06	NA	NA	NA	358
1115	3727824	3.13659e+06	NA	NA	NA	359
1116	1401905	1.25793e+06	NA	NA	NA	360
1117	2668766	2.34531e+06	NA	NA	NA	356
1118	3238215	2.93674e+06	NA	NA	NA	356
1119	2547279	2.42221e+06	NA	NA	NA	359
1120	3201004	2.70645e+06	NA	NA	NA	353
1121	4217641	3.59132e+06	NA	NA	NA	367
1122	2970800	2.6351e+06	NA	NA	NA	360
1123	3330368	3.12555e+06	NA	NA	NA	367
1124	2827079	2.47087e+06	NA	NA	NA	349
1125	3162296	2.93809e+06	NA	NA	NA	356
1126	1581754	1.47087e+06	NA	NA	NA	350
1127	4929914	4.32452e+06	NA	NA	NA	371
1128	2080468	1.82374e+06	NA	NA	NA	352
1129	2799839	2.16876e+06	NA	NA	NA	350
1130	2278335	2.1651e+06	NA	NA	NA	353
1131	2177450	1.93945e+06	NA	NA	NA	355
1132	2929975	2.61354e+06	NA	NA	NA	381
1133	3333295	3.0193e+06	NA	NA	NA	375
1134	3369400	2.64296e+06	NA	NA	NA	370
1135	2808323	2.47385e+06	NA	NA	NA	376
1136	2978606	2.63756e+06	NA	NA	NA	370
1137	3012615	2.71165e+06	NA	NA	NA	363
1138	2840972	2.54125e+06	NA	NA	NA	360
1139	2189290	1.95832e+06	NA	NA	NA	359
1140	2669693	2.26657e+06	NA	NA	NA	350
1141	1674859	1.49766e+06	NA	NA	NA	385
1142	2673412	2.43067e+06	NA	NA	NA	378
1143	4055274	3.65624e+06	NA	NA	NA	376
1144	2358334	2.15457e+06	NA	NA	NA	376
1145	4623796	4.25112e+06	NA	NA	NA	379
1146	1967576	1.82099e+06	NA	NA	NA	371
1147	4487445	3.96107e+06	NA	NA	NA	376
1148	3086991	2.50046e+06	NA	NA	NA	372
1149	3354414	3.0334e+06	NA	NA	NA	371
1150	2627748	2.31242e+06	NA	NA	NA	371
1151	1498819	1.35298e+06	NA	NA	NA	367
1152	1740880	1.59238e+06	NA	NA	NA	365
1153	3737375	3.46417e+06	NA	NA	NA	365
1154	3308863	3.04283e+06	NA	NA	NA	390
1155	2882707	2.64517e+06	NA	NA	NA	382
1156	2591447	2.37713e+06	NA	NA	NA	377
1157	2123739	1.96233e+06	NA	NA	NA	371
1158	2665092	2.39245e+06	NA	NA	NA	372
1159	3677019	3.22842e+06	NA	NA	NA	360
1160	1951684	1.70714e+06	NA	NA	NA	349
1161	3755586	3.38003e+06	NA	NA	NA	381
1162	3705254	3.45774e+06	NA	NA	NA	384
1163	3340715	3.07045e+06	NA	NA	NA	371
1164	4011318	3.67838e+06	NA	NA	NA	377
1165	1154152	1.03308e+06	NA	NA	NA	378
1166	3558218	3.08355e+06	NA	NA	NA	389
1167	3798762	3.55184e+06	NA	NA	NA	380
1168	3711460	3.2698e+06	NA	NA	NA	367
1169	3543282	3.29454e+06	NA	NA	NA	376
1170	1275843	1.14941e+06	NA	NA	NA	368
1171	1797383	1.56282e+06	NA	NA	NA	354
1172	5324375	4.9522e+06	NA	NA	NA	393
1173	2906189	2.599e+06	NA	NA	NA	386
1174	2184549	2.00563e+06	NA	NA	NA	379
1175	3216414	2.90378e+06	NA	NA	NA	379
1176	3233757	2.89163e+06	NA	NA	NA	377
1177	4376165	4.00113e+06	NA	NA	NA	377
1178	3126509	2.8964e+06	NA	NA	NA	376
1179	2934373	2.65355e+06	NA	NA	NA	377
1180	3663826	3.43264e+06	NA	NA	NA	379
1181	2036976	1.9005e+06	NA	NA	NA	378
1182	5402762	4.80089e+06	NA	NA	NA	380
1183	1852936	1.61317e+06	NA	NA	NA	376
1184	3166799	2.7909e+06	NA	NA	NA	377
1185	2647608	2.39053e+06	NA	NA	NA	376
1186	3194101	2.92803e+06	NA	NA	NA	379
1187	1564297	1.32871e+06	NA	NA	NA	376
1188	2256333	2.05597e+06	NA	NA	NA	376
1189	2821032	2.56347e+06	NA	NA	NA	377
1190	3992134	3.38014e+06	NA	NA	NA	380
1191	2595466	2.32709e+06	NA	NA	NA	375
1192	3853974	3.56647e+06	NA	NA	NA	375
1193	3015778	2.72898e+06	NA	NA	NA	376
1194	2542600	2.37759e+06	NA	NA	NA	375
1195	5573225	4.91168e+06	NA	NA	NA	375
1196	2102954	1.88362e+06	NA	NA	NA	380
1197	3176303	2.84565e+06	NA	NA	NA	376
1198	2338190	1.85886e+06	NA	NA	NA	375
1199	5300583	4.78007e+06	NA	NA	NA	376
1200	2479599	2.21701e+06	NA	NA	NA	373
1201	2086895	1.95855e+06	NA	NA	NA	375
1202	3217318	3.01656e+06	NA	NA	NA	377
1203	2172387	1.99664e+06	NA	NA	NA	370
1204	3306533	2.95604e+06	NA	NA	NA	376
1205	2554170	2.40245e+06	NA	NA	NA	373
1206	6010653	5.46789e+06	NA	NA	NA	373
1207	4371680	4.0814e+06	NA	NA	NA	370
1208	4011861	3.48069e+06	NA	NA	NA	378
1209	2887350	2.66271e+06	NA	NA	NA	373
1210	2502997	2.18837e+06	NA	NA	NA	370
1211	5573239	5.1558e+06	NA	NA	NA	373
1212	3258430	3.00786e+06	NA	NA	NA	372
1213	2332568	2.17045e+06	NA	NA	NA	369
1214	3477606	3.03143e+06	NA	NA	NA	369
1215	2337712	2.11166e+06	NA	NA	NA	373
1216	3163791	2.94454e+06	NA	NA	NA	374
1217	5017203	4.72621e+06	NA	NA	NA	381
1218	4567251	4.10048e+06	NA	NA	NA	377
1219	2507320	2.11793e+06	NA	NA	NA	374
1220	3136205	2.84172e+06	NA	NA	NA	376
1221	3168466	2.68464e+06	NA	NA	NA	368
1222	4117330	3.31033e+06	NA	NA	NA	369
1223	3210893	2.91324e+06	NA	NA	NA	378
1224	2849475	2.55398e+06	NA	NA	NA	367
1225	2140333	1.90853e+06	NA	NA	NA	369
1226	2338232	2.03146e+06	NA	NA	NA	368
1227	2611259	2.40732e+06	NA	NA	NA	369
1228	2561116	2.3091e+06	NA	NA	NA	369
1229	3721500	3.38135e+06	NA	NA	NA	374
1230	3102549	2.80501e+06	NA	NA	NA	370
1231	2175197	2.04229e+06	NA	NA	NA	369
1232	2456429	2.1285e+06	NA	NA	NA	370
1233	2846334	2.41084e+06	NA	NA	NA	363
1234	2459577	2.30831e+06	NA	NA	NA	361
1235	4819487	4.48694e+06	NA	NA	NA	362
1236	2604941	2.36477e+06	NA	NA	NA	363
1237	4008997	3.82619e+06	NA	NA	NA	367
1238	4940752	4.53512e+06	NA	NA	NA	361
1239	3546250	3279572	NA	NA	NA	362
1240	1070249	1.00539e+06	NA	NA	NA	358
1241	2370810	2.25938e+06	NA	NA	NA	364
1242	4167484	3.72948e+06	NA	NA	NA	371
1243	3042167	2.73612e+06	NA	NA	NA	361
1244	2481087	2.33619e+06	NA	NA	NA	362
1245	4081255	3.85679e+06	NA	NA	NA	373
1246	4524094	4.20876e+06	NA	NA	NA	363
1247	3334416	2.93429e+06	NA	NA	NA	353
1248	2746967	2.57638e+06	NA	NA	NA	368
1249	2189793	1.43234e+06	NA	NA	NA	365
1250	1769413	1.63335e+06	NA	NA	NA	357
1251	2337998	2.09274e+06	NA	NA	NA	349
1252	3010083	2.75814e+06	NA	NA	NA	364
1253	2996055	2.84625e+06	NA	NA	NA	366
1254	4084480	3.48896e+06	NA	NA	NA	353
1255	3795722	3.63668e+06	NA	NA	NA	367
1256	1223130	1.12247e+06	NA	NA	NA	359
1257	2412171	2.2356e+06	NA	NA	NA	384
1258	2935047	2.64301e+06	NA	NA	NA	378
1259	5258488	4.87883e+06	NA	NA	NA	378
1260	2658884	2.38794e+06	NA	NA	NA	360
1261	2638982	2.42364e+06	NA	NA	NA	354
1262	2575505	1.92287e+06	NA	NA	NA	357
1263	3130407	2.75664e+06	NA	NA	NA	353
1264	2037621	1.81532e+06	NA	NA	NA	350
1265	3745250	3.30256e+06	NA	NA	NA	380
1266	2455572	2.13684e+06	NA	NA	NA	379
1267	2726727	2.54485e+06	NA	NA	NA	378
1268	2397546	2.19471e+06	NA	NA	NA	372
1269	3758923	3.17479e+06	NA	NA	NA	372
1270	3314267	2.86154e+06	NA	NA	NA	376
1271	2640192	2.49551e+06	NA	NA	NA	374
1272	3956589	3.51899e+06	NA	NA	NA	391
1273	3191866	2.93939e+06	NA	NA	NA	379
1274	2640773	2.45909e+06	NA	NA	NA	363
1275	2150207	1.95368e+06	NA	NA	NA	354
1276	2636403	2.41257e+06	NA	NA	NA	357
1277	2347264	2.21112e+06	NA	NA	NA	376
1278	2503496	2.36956e+06	NA	NA	NA	365
1279	2402175	2.06467e+06	NA	NA	NA	375
1280	2061474	1.9281e+06	NA	NA	NA	374
1281	2951071	2.66629e+06	NA	NA	NA	391
1282	3472387	3.15327e+06	NA	NA	NA	383
1283	2881663	2.45604e+06	NA	NA	NA	382
1284	1917019	1.68333e+06	NA	NA	NA	378
1285	3276401	2.89175e+06	NA	NA	NA	377
1286	3262822	2.89445e+06	NA	NA	NA	375
1287	2438605	2.15524e+06	NA	NA	NA	377
1288	2497123	2.35204e+06	NA	NA	NA	373
1289	3766857	3.50581e+06	NA	NA	NA	379
1290	2459133	2.25748e+06	NA	NA	NA	370
1291	2403706	2.25155e+06	NA	NA	NA	373
1292	3029926	2.82329e+06	NA	NA	NA	377
1293	3088158	2.89113e+06	NA	NA	NA	378
1294	2986230	2.74942e+06	NA	NA	NA	373
1295	2975244	2.30165e+06	NA	NA	NA	373
1296	1701305	1.52165e+06	NA	NA	NA	371
1297	1719521	1.57869e+06	NA	NA	NA	379
1298	2748903	2.49408e+06	NA	NA	NA	372
1299	3625054	3.32852e+06	NA	NA	NA	370
1300	3196637	2.84373e+06	NA	NA	NA	369
1301	3712130	3.30528e+06	NA	NA	NA	372
1302	3636085	3.17685e+06	NA	NA	NA	372
1303	3202106	2.84731e+06	NA	NA	NA	370
1304	3050037	2.85087e+06	NA	NA	NA	372
1305	2184961	2.04425e+06	NA	NA	NA	367
1306	2646696	2.46302e+06	NA	NA	NA	371
1307	3321834	2.99962e+06	NA	NA	NA	363
1308	2378018	1.85176e+06	NA	NA	NA	374
1309	3598638	3.33846e+06	NA	NA	NA	362
1310	2553407	2.36216e+06	NA	NA	NA	366
1311	2906612	2.7575e+06	NA	NA	NA	362
1312	3664797	3.06744e+06	NA	NA	NA	363
1313	2448891	2.18759e+06	NA	NA	NA	382
1314	2747834	2.34912e+06	NA	NA	NA	369
1315	5313108	4.4391e+06	NA	NA	NA	367
1316	4381051	4.05861e+06	NA	NA	NA	366
1317	3042180	2.82345e+06	NA	NA	NA	369
1318	2784104	2.47507e+06	NA	NA	NA	363
1319	2612215	1.99208e+06	NA	NA	NA	376
1320	1853890	1.37021e+06	NA	NA	NA	371
1321	2017373	1.84973e+06	NA	NA	NA	365
1322	1519597	1.23482e+06	NA	NA	NA	362
1323	3018078	2.7872e+06	NA	NA	NA	353

## Sheet: S11
De_ID	Total number of sequenced reads	Total number of uniquely mapped reads	RNA integrity number (RIN)	Ratio of all reads aligned to rRNA regions to total uniquely mapped reads (rRNA rate)	Ratio of exon‐mapped reads to total uniquely mapped reads (Expression Profile Efficiency)	Total number of detected transcripts with reads ≥1
0001	2096225	1.77634e+06	NA	NA	NA	358
0002	1303147	1.21062e+06	NA	NA	NA	369
0003	3461565	2.90079e+06	NA	NA	NA	386
0004	4354626	3.66181e+06	NA	NA	NA	366
0005	2151933	1.83711e+06	NA	NA	NA	332
0006	4508441	4.03551e+06	NA	NA	NA	379
0007	253509	205976	NA	NA	NA	319
0008	1529854	1.36585e+06	NA	NA	NA	383
0009	2495527	2.20031e+06	NA	NA	NA	373
0010	4489534	4.11735e+06	NA	NA	NA	373
0011	2673344	2.13573e+06	NA	NA	NA	354
0012	1574890	1.28212e+06	NA	NA	NA	360
0013	351008	303622	NA	NA	NA	350
0014	2496024	1.96462e+06	NA	NA	NA	373
0015	2495730	2.24765e+06	NA	NA	NA	375
0016	846984	747633	NA	NA	NA	321
0017	2146845	1.93044e+06	NA	NA	NA	378
0018	1841506	1.5848e+06	NA	NA	NA	372
0019	2225893	2.02022e+06	NA	NA	NA	301
0020	283316	156900	NA	NA	NA	241
0021	2245888	1.82186e+06	NA	NA	NA	369
0022	3248201	3.01206e+06	NA	NA	NA	379
0023	359270	236148	NA	NA	NA	278
0024	380352	258297	NA	NA	NA	257
0025	1054992	841567	NA	NA	NA	317
0026	1233361	964488	NA	NA	NA	348
0027	2248221	1.8658e+06	NA	NA	NA	380
0028	1730960	1.56063e+06	NA	NA	NA	367
0029	2336610	1.97e+06	NA	NA	NA	376
0030	469935	362696	NA	NA	NA	287
0031	3235360	2.63099e+06	NA	NA	NA	347
0032	1115114	963793	NA	NA	NA	346
0033	2285217	2.03361e+06	NA	NA	NA	377
0034	2735675	2.40548e+06	NA	NA	NA	368
0035	1867147	1.67035e+06	NA	NA	NA	376
0036	1787323	1.52512e+06	NA	NA	NA	373
0037	3081488	2.79583e+06	NA	NA	NA	363
0038	4572218	3.59102e+06	NA	NA	NA	374
0039	1158039	1.00993e+06	NA	NA	NA	302
0040	2582246	2.18174e+06	NA	NA	NA	365
0041	3052534	2.78941e+06	NA	NA	NA	373
0042	2388179	2.10327e+06	NA	NA	NA	372
0043	1924387	1.68923e+06	NA	NA	NA	355
0044	837462	711591	NA	NA	NA	300
0045	942845	695065	NA	NA	NA	333
0046	986806	745433	NA	NA	NA	356
0047	2999360	2.75251e+06	NA	NA	NA	368
0048	2375814	1.94936e+06	NA	NA	NA	363
0049	3249618	2.92596e+06	NA	NA	NA	366
0050	2116033	1.78911e+06	NA	NA	NA	353
0051	4066913	3.21937e+06	NA	NA	NA	371
0052	1521084	1.36593e+06	NA	NA	NA	355
0053	805927	712037	NA	NA	NA	374
0054	1565262	1.36976e+06	NA	NA	NA	360
0055	1159194	1.07365e+06	NA	NA	NA	366
0056	1786355	1.38282e+06	NA	NA	NA	364
0057	838062	740428	NA	NA	NA	328
0058	2462906	2.24962e+06	NA	NA	NA	364
0059	1790553	1.54077e+06	NA	NA	NA	383
0060	2429232	2.04128e+06	NA	NA	NA	360
0061	3778847	3.0911e+06	NA	NA	NA	368
0062	3129066	2.58774e+06	NA	NA	NA	345
0063	1378633	930715	NA	NA	NA	349
0064	1761103	1.37348e+06	NA	NA	NA	343
0065	2366608	1.71319e+06	NA	NA	NA	357
0066	2244617	2.06639e+06	NA	NA	NA	374
0067	2385204	2.26976e+06	NA	NA	NA	368
0068	2409252	2.0004e+06	NA	NA	NA	358
0069	2674247	2.36965e+06	NA	NA	NA	357
0070	2195075	1.79755e+06	NA	NA	NA	390
0071	2397016	2.15875e+06	NA	NA	NA	358
0072	2341525	2.13594e+06	NA	NA	NA	372
0073	2612181	1.92361e+06	NA	NA	NA	363
0074	1882860	1.39765e+06	NA	NA	NA	359
0075	1635021	1.2122e+06	NA	NA	NA	343
0076	1038969	788162	NA	NA	NA	323
0077	3318554	2.95882e+06	NA	NA	NA	373
0078	2990435	2.58792e+06	NA	NA	NA	375
0079	655782	489017	NA	NA	NA	287
0080	3254879	2.41024e+06	NA	NA	NA	372
0081	2255584	2.04221e+06	NA	NA	NA	364
0082	1536298	1.22858e+06	NA	NA	NA	329
0083	891063	469412	NA	NA	NA	299
0084	2716730	2.27363e+06	NA	NA	NA	361
0085	2144834	1.75018e+06	NA	NA	NA	367
0086	2528064	2.16074e+06	NA	NA	NA	357
0087	1597161	1.33091e+06	NA	NA	NA	358
0088	4496005	3.73573e+06	NA	NA	NA	367
0089	3309000	2.77724e+06	NA	NA	NA	374
0090	298613	200937	NA	NA	NA	279
0091	2570129	2.28998e+06	NA	NA	NA	372
0092	656422	550607	NA	NA	NA	326
0093	2877532	2.56014e+06	NA	NA	NA	349
0094	4658460	3.82273e+06	NA	NA	NA	351
0095	1980963	1.87023e+06	NA	NA	NA	380
0096	3543939	3.10839e+06	NA	NA	NA	380
0097	2182008	1.62756e+06	NA	NA	NA	370
0098	625490	541987	NA	NA	NA	367
0099	1025697	778709	NA	NA	NA	361
0100	1154624	832484	NA	NA	NA	335
0101	2898509	2.51214e+06	NA	NA	NA	371
0102	2320134	1.98325e+06	NA	NA	NA	378
0103	1153083	1.01356e+06	NA	NA	NA	336
0104	1761492	1.51541e+06	NA	NA	NA	356
0105	330142	244602	NA	NA	NA	321
0106	2812457	2.60265e+06	NA	NA	NA	367
0107	3236569	2.90612e+06	NA	NA	NA	375
0108	407155	324136	NA	NA	NA	266
0109	893622	773877	NA	NA	NA	347
0110	407152	316479	NA	NA	NA	349
0111	311759	216330	NA	NA	NA	305
0112	4146191	3.45709e+06	NA	NA	NA	377
0113	1929167	1.71696e+06	NA	NA	NA	330
0114	2778994	2.31907e+06	NA	NA	NA	382
0115	1046488	769587	NA	NA	NA	343
0116	3008181	1.6554e+06	NA	NA	NA	378
0117	3859021	2.71791e+06	NA	NA	NA	375
0118	2978316	2.58875e+06	NA	NA	NA	387
0119	3154612	2.79467e+06	NA	NA	NA	371
0120	1487166	1.26573e+06	NA	NA	NA	334
0121	3931805	3.45763e+06	NA	NA	NA	376
0122	2535143	2.27605e+06	NA	NA	NA	365
0123	2319724	2.00099e+06	NA	NA	NA	352
0124	971577	885398	NA	NA	NA	329
0125	1608964	1.33624e+06	NA	NA	NA	348
0126	2406870	1.99144e+06	NA	NA	NA	367
0127	1557327	1.22266e+06	NA	NA	NA	353
0128	959975	838154	NA	NA	NA	331
0129	3562727	2.77323e+06	NA	NA	NA	368
0130	1743243	1.44323e+06	NA	NA	NA	376
0131	2259253	1.89642e+06	NA	NA	NA	378
0132	1813837	1.62556e+06	NA	NA	NA	369
0133	2108983	1.55221e+06	NA	NA	NA	359
0134	1680577	1.44345e+06	NA	NA	NA	362
0135	748590	574468	NA	NA	NA	346
0136	3057350	2.6495e+06	NA	NA	NA	381
0137	1719434	1.41681e+06	NA	NA	NA	375
0138	2323806	2.0482e+06	NA	NA	NA	387
0139	1877078	1.55647e+06	NA	NA	NA	339
0140	2212662	1.75707e+06	NA	NA	NA	384
0141	1893472	1.49092e+06	NA	NA	NA	381
0142	1913758	1.6466e+06	NA	NA	NA	379
0143	3912159	3.38245e+06	NA	NA	NA	369
0144	2341311	2.00978e+06	NA	NA	NA	379
0145	2650616	2.21618e+06	NA	NA	NA	375
0146	1610645	1.41463e+06	NA	NA	NA	376
0147	964462	706758	NA	NA	NA	342
0148	2014757	1.60717e+06	NA	NA	NA	335
0149	4132669	3.6322e+06	NA	NA	NA	364
0150	1407496	1.10517e+06	NA	NA	NA	341
0151	1330328	1.14594e+06	NA	NA	NA	351
0152	2598104	2.18137e+06	NA	NA	NA	370
0153	1752071	1.5236e+06	NA	NA	NA	386
0154	1242276	1.05867e+06	NA	NA	NA	368
0155	2577920	2.00511e+06	NA	NA	NA	353
0156	1665523	1.1119e+06	NA	NA	NA	323
0157	2749422	1.99581e+06	NA	NA	NA	351
0158	1751948	1.50965e+06	NA	NA	NA	369
0159	1961129	1.73364e+06	NA	NA	NA	377
0160	1180464	795279	NA	NA	NA	315
0161	1795820	1.33052e+06	NA	NA	NA	341
0162	1873422	1.53302e+06	NA	NA	NA	357
0163	1789474	1.5334e+06	NA	NA	NA	365
0164	653244	499013	NA	NA	NA	301
0165	1489360	1.29008e+06	NA	NA	NA	327
0166	2169044	1.84629e+06	NA	NA	NA	374
0167	1656051	1.39837e+06	NA	NA	NA	354
0168	1762597	1.50103e+06	NA	NA	NA	375
0169	1329022	960218	NA	NA	NA	339
0170	441426	368105	NA	NA	NA	294
0171	1404219	1.25256e+06	NA	NA	NA	353
0172	2070005	1.94187e+06	NA	NA	NA	348
0173	1945059	1.79509e+06	NA	NA	NA	377
0174	2260651	1.96722e+06	NA	NA	NA	381
0175	619541	466824	NA	NA	NA	338
0176	2114682	1.69788e+06	NA	NA	NA	312
0177	1792281	1.29385e+06	NA	NA	NA	360
0178	140289	76036.6	NA	NA	NA	234
0179	901980	710490	NA	NA	NA	338
0180	2041768	1.84004e+06	NA	NA	NA	364
0181	2714222	2.07991e+06	NA	NA	NA	362
0182	425543	335881	NA	NA	NA	325
0183	2023023	1.80029e+06	NA	NA	NA	369
0184	1683660	1.602e+06	NA	NA	NA	358
0185	1390579	1.10023e+06	NA	NA	NA	286
0186	3543536	3.05028e+06	NA	NA	NA	361
0187	1484172	1.11075e+06	NA	NA	NA	339
0188	2784720	2.10413e+06	NA	NA	NA	372
0189	1618868	1.33589e+06	NA	NA	NA	299
0190	2357482	2.07718e+06	NA	NA	NA	382
0191	677170	604848	NA	NA	NA	305
0192	6348447	5.36317e+06	NA	NA	NA	373
0193	1708182	1.49432e+06	NA	NA	NA	381
0194	2534836	2.10442e+06	NA	NA	NA	371
0195	1817483	1.50542e+06	NA	NA	NA	361
0196	2703497	2.50209e+06	NA	NA	NA	363
0197	2141795	1.68709e+06	NA	NA	NA	365
0198	1123921	912399	NA	NA	NA	364
0199	306532	210710	NA	NA	NA	300
0200	1293219	1.08139e+06	NA	NA	NA	365
0201	3288668	2.60068e+06	NA	NA	NA	353
0202	2003461	1.58614e+06	NA	NA	NA	339
0203	1496809	1.32363e+06	NA	NA	NA	370
0204	1763252	1.51887e+06	NA	NA	NA	358
0205	4460824	3.63245e+06	NA	NA	NA	368
0206	22255017	1.65199e+07	NA	NA	NA	367
0207	1827828	1.27765e+06	NA	NA	NA	356
0208	1488254	1.34151e+06	NA	NA	NA	361
0209	421572	360823	NA	NA	NA	312
0210	1369300	1.17637e+06	NA	NA	NA	372
0211	3375822	3.10508e+06	NA	NA	NA	373
0212	2291241	1.72255e+06	NA	NA	NA	371
0213	806150	659511	NA	NA	NA	361
0214	504702	438435	NA	NA	NA	361
0215	1233134	1.04003e+06	NA	NA	NA	370
0216	1523812	1.21585e+06	NA	NA	NA	354
0217	1549522	1.089e+06	NA	NA	NA	348
0218	4355989	3.9095e+06	NA	NA	NA	381
0219	2576226	2.32118e+06	NA	NA	NA	330
0220	2233952	1.58655e+06	NA	NA	NA	365
0221	4606975	3.90902e+06	NA	NA	NA	365
0222	4906991	4.58019e+06	NA	NA	NA	376
0223	1967986	1.50433e+06	NA	NA	NA	356
0224	2879349	2.66023e+06	NA	NA	NA	387
0225	9269235	8.16805e+06	NA	NA	NA	375
0226	4904038	4.65393e+06	NA	NA	NA	379
0227	1638742	1.36048e+06	NA	NA	NA	357
0228	3992265	3.73197e+06	NA	NA	NA	338
0229	609513	448358	NA	NA	NA	288
0230	2089024	1.89892e+06	NA	NA	NA	375
0231	964419	828050	NA	NA	NA	367
0232	3937919	3.51262e+06	NA	NA	NA	380
0233	2232488	1.53327e+06	NA	NA	NA	330
0234	4138892	3.70928e+06	NA	NA	NA	375
0235	3816769	3.37899e+06	NA	NA	NA	364
0236	3234091	2.99283e+06	NA	NA	NA	357
0237	3786934	3.39726e+06	NA	NA	NA	378
0238	3587130	3.28617e+06	NA	NA	NA	381
0239	1846647	1.68839e+06	NA	NA	NA	346
0240	4081376	3.82139e+06	NA	NA	NA	382
0241	2739404	2.33288e+06	NA	NA	NA	365
0242	3159589	2.85564e+06	NA	NA	NA	357
0243	5734847	5.19749e+06	NA	NA	NA	376
